# Supplementary material for: TBC1D1 interacting proteins, VPS13A and VPS13C, regulate GLUT4 homeostasis in C2C12 myotubes
Source: Sci Rep. 2020 Oct 21;10:17953. doi: 10.1038/s41598-020-74661-1 (PMC7578007; doi:10.1038/s41598-020-74661-1)
Supplement: Supplementary file 1 — Supplementary file1 [file 41598_2020_74661_MOESM1_ESM.xls]

## Sheet: Table S1
TBC1D1 INTERACTING PROTEINS, VPS13A AND VPS13C, REGULATE GLUT4 HOMEOSTASIS IN C2C12 MYOTUBES
Supplementary Table S1. TBC1D1 PTB1+2 interactome raw data
Accession:				Uniprot accession number of the protein
Coverage:				Percentage of the protein sequence covered by identified peptides
# PSMs (Peptide Spectrum Matches):				Total number of identified peptide sequences (includes those redundantly identified)
# Peptides:				Total number of unique identified peptides
# AAs:				Number of amino acids in the protein
MW [kDa]:				Molecular weight of the protein in kDa
calc. pI:				Calculated isoelectric point of the protein
Score:				The sum of the Xcorr values for the peptides matched to that protein (a high score generally signifies a high protein abundance and a high confidence in the detection and quantification by the software)
Medium/Light (Enrichment):				Ratio of the quantification values of the medium (GFP-PTB 1+2) and light (GFP) quantification channels. Note that 100-fold is the cutoff and indicates that the protein was not detected at all in the light (GFP)
Heavy/light count:				Number of peptides quantified used to calculate medium/light ratio
Heavy/light Variability:				Variability of the quantification over the individual peptides
Description:				Name of the protein
Accession	Coverage	# PSMs	# Peptides	# AAs	MW [kDa]	calc. pI	Score	Medium/Light	Medium/Light Count	Medium/Light Variability [%]	Description
	80.92	3222	62	629	70.5724	6.94678	13328.1	100	96	0	PTB 1_PLUS_2 - [GFP_hTBC1D1]
Q99MS7	49.53	184	72	1716	184.722	4.729	695.6	100	21	0	EH domain-binding protein 1-like protein 1 OS=Mus musculus GN=Ehbp1l1 PE=2 SV=1 - [EH1L1_MOUSE]
P61027	76	170	19	200	22.5266	8.38232	676.747	100	78	0	Ras-related protein Rab-10 OS=Mus musculus GN=Rab10 PE=1 SV=1 - [RAB10_MOUSE]
E9QP49	45.34	167	65	1718	184.69	4.7417	628.16	100	6	0	EH domain-binding protein 1-like protein 1 OS=Mus musculus GN=Ehbp1l1 PE=4 SV=1 - [E9QP49_MOUSE]
Q8C129	33.07	134	37	1025	117.229	5.96045	539.031	100	103	0	Leucyl-cystinyl aminopeptidase OS=Mus musculus GN=Lnpep PE=1 SV=1 - [LCAP_MOUSE]
Q8CJ19	24.59	99	49	1993	223.583	5.46533	403.035	100	65	0	Protein-methionine sulfoxide oxidase MICAL3 OS=Mus musculus GN=Mical3 PE=1 SV=2 - [MICA3_MOUSE]
Q8BX70-3	14.86	72	48	3708	415.039	6.771	282.82	100	56	0	Isoform 3 of Vacuolar protein sorting-associated protein 13C OS=Mus musculus GN=Vps13c - [VP13C_MOUSE]
P61982	45.75	31	10	247	28.2849	4.89404	118.589	100	8	0	14-3-3 protein gamma OS=Mus musculus GN=Ywhag PE=1 SV=2 - [1433G_MOUSE]
F6Q739	33.84	26	10	331	37.6515	9.39307	104.624	100	1		Protein-methionine sulfoxide oxidase MICAL3 (Fragment) OS=Mus musculus GN=Mical3 PE=4 SV=1 - [F6Q739_MOUSE]
Q8BGT6	22.53	22	13	870	94.0212	6.68311	94.143	100	20	0	MICAL-like protein 1 OS=Mus musculus GN=Micall1 PE=1 SV=3 - [MILK1_MOUSE]
Q5H8C4-2	5.72	19	14	3061	346.502	6.02393	81.9903	100	17	0	Isoform 2 of Vacuolar protein sorting-associated protein 13A OS=Mus musculus GN=Vps13a - [VP13A_MOUSE]
P68510	27.24	20	7	246	28.194	4.89404	66.6118	100	5	0	14-3-3 protein eta OS=Mus musculus GN=Ywhah PE=1 SV=2 - [1433F_MOUSE]
B1ART1	3.07	12	12	4359	487.021	6.49365	58.0245	100	7	0	Protein Vps13d OS=Mus musculus GN=Vps13d PE=4 SV=1 - [B1ART1_MOUSE]
Q5DU62	14.92	13	10	992	106.18	9.61279	54.1378	100	11	0	MFLJ00139 protein (Fragment) OS=Mus musculus GN=Micall2 PE=2 SV=1 - [Q5DU62_MOUSE]
E9QN88	12.7	11	8	858	95.6188	5.45264	43.3751	100	1		Protein Epb4.1l3 OS=Mus musculus GN=Epb4.1l3 PE=4 SV=1 - [E9QN88_MOUSE]
Q3UIH7	17.28	10	9	567	65.0171	5.88428	34.4258	100	10	0	Putative uncharacterized protein OS=Mus musculus GN=Rabggta PE=2 SV=1 - [Q3UIH7_MOUSE]
Q9CQR5	11.18	5	1	170	19.8729	8.33838	27.0046	100	4	0	Zinc finger matrin-type protein 5 OS=Mus musculus GN=Zmat5 PE=2 SV=1 - [ZMAT5_MOUSE]
Q8CBI2	10.94	6	6	512	56.8409	4.99561	25.9699	100	4	0	Putative uncharacterized protein OS=Mus musculus GN=Chm PE=2 SV=1 - [Q8CBI2_MOUSE]
E9Q0C8	0.96	2	2	4068	466.391	6.27783	22.0855	100	1		Protein Dnahc7b OS=Mus musculus GN=Dnahc7b PE=4 SV=1 - [E9Q0C8_MOUSE]
Q9CX34	16.07	4	4	336	38.135	5.45264	17.399	100	3	0	Suppressor of G2 allele of SKP1 homolog OS=Mus musculus GN=Sugt1 PE=2 SV=3 - [SUGT1_MOUSE]
Q71RI2	4.41	3	1	499	57.0299	7.48877	15.9988	100	2	0	SUMO-1-specific protease OS=Mus musculus GN=AF366264 PE=2 SV=2 - [Q71RI2_MOUSE]
E9QPL3	1.66	1	1	2053	227.329	8.39697	12.2138	100	1		Probable JmjC domain-containing histone demethylation protein 2C OS=Mus musculus GN=Jmjd1c PE=4 SV=1 - [E9QPL3_MOUSE]
E9Q8I9	0.56	1	1	3020	338.877	6.01123	11.5652	100	1		Protein Fry OS=Mus musculus GN=Fry PE=4 SV=1 - [E9Q8I9_MOUSE]
D3YWL1	22.64	3	2	106	12.046	8.96826	11.4815	100	1		Ras-related protein Rab-3D (Fragment) OS=Mus musculus GN=Rab3d PE=4 SV=1 - [D3YWL1_MOUSE]
Q9D0G0	5.66	2	2	442	49.908	9.37842	11.1169	100	1		28S ribosomal protein S30, mitochondrial OS=Mus musculus GN=Mrps30 PE=2 SV=1 - [RT30_MOUSE]
A2AHZ2	6.03	2	2	282	31.1331	6.96143	10.3799	100	2	0	E3 ubiquitin-protein ligase SIAH1B OS=Mus musculus GN=Siah1b PE=4 SV=1 - [A2AHZ2_MOUSE]
Q497G5	1.03	2	1	1063	119.041	9.33447	10.2732	100	2	0	Nipbl protein (Fragment) OS=Mus musculus GN=Nipbl PE=2 SV=1 - [Q497G5_MOUSE]
Q8CG03	1.5	1	1	865	98.3443	6.04932	9.32248	100	1		cGMP-specific 3',5'-cyclic phosphodiesterase OS=Mus musculus GN=Pde5a PE=1 SV=2 - [PDE5A_MOUSE]
D3Z0N1	15.04	1	1	133	15.0887	4.88135	7.23522	100	1		Sarcolemmal membrane-associated protein (Fragment) OS=Mus musculus GN=Slmap PE=4 SV=1 - [D3Z0N1_MOUSE]
Q3V3U7	5.28	1	1	360	40.7819	6.15088	7.17902	100	1		Putative uncharacterized protein OS=Mus musculus GN=Zer1 PE=2 SV=1 - [Q3V3U7_MOUSE]
O55057	8	2	1	150	17.3368	5.66846	7.1582	100	1		Retinal rod rhodopsin-sensitive cGMP 3',5'-cyclic phosphodiesterase subunit delta OS=Mus musculus GN=Pde6d PE=1 SV=1 - [PDE6D_MOUSE]
Q3TX72	5.48	2	2	456	50.9816	7.82568	6.85087	100	1		Putative uncharacterized protein OS=Mus musculus GN=Fkbp5 PE=2 SV=1 - [Q3TX72_MOUSE]
Q9DCJ5	9.88	1	1	172	19.9791	8.45557	6.5858	100	1		NADH dehydrogenase [ubiquinone] 1 alpha subcomplex subunit 8 OS=Mus musculus GN=Ndufa8 PE=1 SV=3 - [NDUA8_MOUSE]
Q9D0L4	2.86	1	1	525	59.6978	8.04541	6.50337	100	1		Uncharacterized aarF domain-containing protein kinase 1 OS=Mus musculus GN=Adck1 PE=2 SV=1 - [ADCK1_MOUSE]
Q9CWL0	3.45	1	1	406	45.8842	5.51611	6.49553	100	1		Putative uncharacterized protein OS=Mus musculus GN=Cpsf3 PE=2 SV=1 - [Q9CWL0_MOUSE]
Q9CQW9	14.6	2	1	137	14.9446	7.40088	6.42541	100	1		Interferon-induced transmembrane protein 3 OS=Mus musculus GN=Ifitm3 PE=1 SV=1 - [IFM3_MOUSE]
D3Z0S9	6.97	1	1	244	27.428	9.27588	6.12511	100	1		Tumor susceptibility gene 101 protein (Fragment) OS=Mus musculus GN=Tsg101 PE=4 SV=1 - [D3Z0S9_MOUSE]
Q9CX78	14.66	2	1	116	13.2371	8.5874	6.05848	100	2	0	Putative uncharacterized protein OS=Mus musculus GN=Ndufa5 PE=2 SV=1 - [Q9CX78_MOUSE]
Q8CG72	6.22	2	2	370	39.3894	4.95752	5.72595	100	1		Poly(ADP-ribose) glycohydrolase ARH3 OS=Mus musculus GN=Adprhl2 PE=1 SV=1 - [ARHL2_MOUSE]
Q6PAM0	9.59	2	2	271	30.1902	6.45557	5.56889	100	1		5'-AMP-activated protein kinase subunit beta-2 OS=Mus musculus GN=Prkab2 PE=1 SV=1 - [AAKB2_MOUSE]
Q8BZL2	13.13	2	1	160	17.4473	7.56201	5.52516	100	2	0	Putative uncharacterized protein (Fragment) OS=Mus musculus GN=Ireb2 PE=2 SV=1 - [Q8BZL2_MOUSE]
Q3U5I9	9.63	2	2	270	30.3192	6.22705	5.29891	100	1		Putative uncharacterized protein OS=Mus musculus GN=Prkab1 PE=2 SV=1 - [Q3U5I9_MOUSE]
Q19SC8	46.34	1	1	41	4.85854	9.77393	4.76112	100	1		Arkadia 2 isoform C (Fragment) OS=Mus musculus GN=8030462N17Rik PE=2 SV=1 - [Q19SC8_MOUSE]
Q3URM4	4.19	1	1	406	46.7173	5.2749	4.66047	100	1		Putative uncharacterized protein OS=Mus musculus GN=Erp44 PE=2 SV=1 - [Q3URM4_MOUSE]
Q9D6K8	7.28	1	1	151	16.5538	9.70068	4.43861	100	1		FUN14 domain-containing protein 2 OS=Mus musculus GN=Fundc2 PE=2 SV=1 - [FUND2_MOUSE]
F6PYJ6	1.95	1	1	1334	141.745	5.21143	4.34426	100	1		Protein Dchs1 (Fragment) OS=Mus musculus GN=Dchs1 PE=4 SV=1 - [F6PYJ6_MOUSE]
Q8BH99	2.56	1	1	313	35.5286	5.71924	4.29492	100	1		Cytoplasmic protein NCK1 OS=Mus musculus GN=Nck1 PE=2 SV=1 - [Q8BH99_MOUSE]
B8JK39	1.93	1	1	1036	114.343	6.07471	4.19751	100	1		Integrin alpha 9 OS=Mus musculus GN=Itga9 PE=3 SV=1 - [B8JK39_MOUSE]
Q3UK38	5.11	1	1	313	35.18	10.0522	4.08111	100	1		Putative uncharacterized protein OS=Mus musculus GN=Dimt1 PE=2 SV=1 - [Q3UK38_MOUSE]
Q80UY1	3.25	1	1	400	46.309	6.16357	4.07727	100	1		UPF0586 protein C9orf41 homolog OS=Mus musculus PE=2 SV=1 - [CI041_MOUSE]
Q62035	1.76	1	1	341	39.1224	8.76318	3.94168	100	1		Platelet-activating factor receptor OS=Mus musculus GN=Ptafr PE=1 SV=1 - [PTAFR_MOUSE]
E9QML9	7.29	1	1	494	56.2026	7.6499	3.55346	100	1		Trafficking protein particle complex subunit 9 OS=Mus musculus GN=Trappc9 PE=4 SV=1 - [E9QML9_MOUSE]
Q91Y47	6.73	1	1	624	69.7431	8.25049	3.36763	100	1		Coagulation factor XI OS=Mus musculus GN=F11 PE=2 SV=2 - [FA11_MOUSE]
Q3V1A2	2.86	1	1	454	51.5177	6.0874	3.29899	100	1		Putative uncharacterized protein (Fragment) OS=Mus musculus GN=Chrna1 PE=2 SV=1 - [Q3V1A2_MOUSE]
D4Q8H8	23.66	1	1	93	9.83171	8.20654	2.94741	100	1		GLI-Kruppel family member GLI1 splice variant (Fragment) OS=Mus musculus GN=Gli1 PE=2 SV=1 - [D4Q8H8_MOUSE]
F6ZBE7	8.46	1	1	130	14.9127	7.88428	2.83111	100	1		Chromosome transmission fidelity protein 18 homolog (Fragment) OS=Mus musculus GN=Chtf18 PE=4 SV=1 - [F6ZBE7_MOUSE]
Q9D960	11.36	1	1	264	28.1331	8.35303	2.72925	100	1		Putative uncharacterized protein OS=Mus musculus GN=Ctrl PE=2 SV=1 - [Q9D960_MOUSE]
Q3TKH5	2.85	1	1	701	77.0174	4.69092	2.68376	100	1		Putative uncharacterized protein (Fragment) OS=Mus musculus GN=Zcchc8 PE=2 SV=1 - [Q3TKH5_MOUSE]
P24472	10.36	1	1	222	25.5474	7.38623	2.61878	100	1		Glutathione S-transferase A4 OS=Mus musculus GN=Gsta4 PE=1 SV=3 - [GSTA4_MOUSE]
F2Z490	5.67	1	1	406	46.0492	8.5874	2.59071	100	1		Diacylglycerol kinase epsilon OS=Mus musculus GN=Dgke PE=4 SV=1 - [F2Z490_MOUSE]
Q499E5-3	2.62	1	1	801	89.0119	7.85498	2.18608	100	1		Isoform 3 of Storkhead-box protein 2 OS=Mus musculus GN=Stox2 - [STOX2_MOUSE]
E9Q2M8	4.27	1	1	234	26.2225	8.29443	2.12957	100	1		Protein Morn1 OS=Mus musculus GN=Morn1 PE=4 SV=1 - [E9Q2M8_MOUSE]
Q3UUV5-2	5.49	1	1	255	29.2287	4.37354	2.11969	100	1		Isoform 2 of Src kinase-associated phosphoprotein 1 OS=Mus musculus GN=Skap1 - [SKAP1_MOUSE]
A2AHY8	1.87	1	1	747	83.214	4.729	2.10901	100	1		Pet2 protein OS=Mus musculus GN=Pet2 PE=2 SV=1 - [A2AHY8_MOUSE]
Q8CBW4	2.4	1	1	501	54.3313	8.1333	2.10113	100	1		DDB1- and CUL4-associated factor 12-like protein 1 OS=Mus musculus GN=Dcaf12l1 PE=2 SV=1 - [DC121_MOUSE]
Q6P5F7-2	4.59	1	1	479	52.7258	5.52881	2.07575	100	1		Isoform 2 of Protein tweety homolog 3 OS=Mus musculus GN=Ttyh3 - [TTYH3_MOUSE]
Q9DAK0	2.18	1	1	458	50.7239	5.26221	2.07177	100	1		Putative uncharacterized protein OS=Mus musculus GN=Ankrd36 PE=2 SV=1 - [Q9DAK0_MOUSE]
A8C756	4.59	9	8	1938	217.15	6.25244	31.4007	72.9335	9	49.4765	Thyroid adenoma-associated protein homolog OS=Mus musculus GN=Thada PE=2 SV=1 - [THADA_MOUSE]
A7YY80	12.67	11	8	876	97.5376	5.42725	44.6187	59.7931	2	88.7961	Epb4.1l3 protein OS=Mus musculus GN=Epb4.1l3 PE=2 SV=1 - [A7YY80_MOUSE]
Q810R7	12.96	1	1	108	11.8041	8.83643	4.0622	59.6388	1		Peptidyl-prolyl cis-trans isomerase OS=Mus musculus GN=Fkbp1b PE=2 SV=2 - [Q810R7_MOUSE]
P18911-3	3.23	1	1	434	48.6763	8.06006	2.19752	54.6711	1		Isoform 3 of Retinoic acid receptor gamma OS=Mus musculus GN=Rarg - [RARG_MOUSE]
P62259	61.18	34	13	255	29.1554	4.7417	123.165	39.559	20	237.112	14-3-3 protein epsilon OS=Mus musculus GN=Ywhae PE=1 SV=1 - [1433E_MOUSE]
Q3TPS2	1.5	1	1	865	94.8845	4.97021	4.37991	33.5628	1		Putative uncharacterized protein (Fragment) OS=Mus musculus GN=Pcdh20 PE=2 SV=1 - [Q3TPS2_MOUSE]
B9EKQ1	2.88	5	3	1110	127.395	5.51611	11.7816	29.1713	4	135.574	Tbc1d8b protein OS=Mus musculus GN=Tbc1d8b PE=2 SV=1 - [B9EKQ1_MOUSE]
A2AE24	2.75	1	1	255	29.549	7.75244	5.99661	27.5205	1		Adenosine monophosphate deaminase 2 (Isoform L) (Fragment) OS=Mus musculus GN=Ampd2 PE=4 SV=1 - [A2AE24_MOUSE]
Q8R1F1	1.47	1	1	749	84.765	5.93506	2.19153	23.2092	1		Niban-like protein 1 OS=Mus musculus GN=Fam129b PE=1 SV=2 - [NIBL1_MOUSE]
B1AU25	11.84	7	6	608	66.0726	9.11475	25.5137	22.8844	4	1086.97	Apoptosis-inducing factor 1, mitochondrial OS=Mus musculus GN=Aifm1 PE=4 SV=1 - [B1AU25_MOUSE]
F7ABZ6	0.48	2	2	4365	502.47	5.93506	21.4048	17.985	1		Protein Dnahc10 (Fragment) OS=Mus musculus GN=Dnahc10 PE=4 SV=1 - [F7ABZ6_MOUSE]
O54950	12.12	3	3	330	37.4968	7.13721	14.3437	17.3287	3	214.309	5'-AMP-activated protein kinase subunit gamma-1 OS=Mus musculus GN=Prkag1 PE=1 SV=2 - [AAKG1_MOUSE]
A2AAD0	1.48	3	3	3311	364.053	7.03467	14.8615	16.9932	2	3156	Novel protein (Fragment) OS=Mus musculus GN=4932438A13Rik PE=4 SV=1 - [A2AAD0_MOUSE]
Q8VGQ6	2.6	1	1	308	35.0028	7.89893	4.57031	16.0087	1		Olfactory receptor 195 OS=Mus musculus GN=Olfr195 PE=2 SV=1 - [Q8VGQ6_MOUSE]
Q8VDP3	31.2	108	33	1048	116.711	6.04932	421.21	15.7126	74	4312.56	Protein-methionine sulfoxide oxidase MICAL1 OS=Mus musculus GN=Mical1 PE=1 SV=1 - [MICA1_MOUSE]
Q3U410	1.84	2	1	597	66.5051	5.46533	11.1155	14.7213	1		Kelch-like protein 21 OS=Mus musculus GN=Klhl21 PE=2 SV=1 - [KLH21_MOUSE]
Q3UUX9	39.1	16	13	445	50.4747	6.46826	68.2331	13.0928	11	35.2416	Putative uncharacterized protein OS=Mus musculus GN=Gdi2 PE=2 SV=1 - [Q3UUX9_MOUSE]
Q3TUQ7	19.27	12	8	550	62.6879	7.59131	46.2983	11.6026	10	52.3341	Prkaa1 protein OS=Mus musculus GN=Prkaa1 PE=2 SV=1 - [Q3TUQ7_MOUSE]
Q3U1A4	20	3	2	100	11.3356	5.80811	8.15211	11.495	2	59.9157	Putative uncharacterized protein (Fragment) OS=Mus musculus GN=Rabif PE=2 SV=1 - [Q3U1A4_MOUSE]
Q9CQV8-2	22.95	18	6	244	27.8368	4.83057	64.9311	10.9271	1		Isoform Short of 14-3-3 protein beta/alpha OS=Mus musculus GN=Ywhab - [1433B_MOUSE]
Q3TAY0	2.12	3	2	896	99.9861	6.88818	9.73408	9.84914	2	36659	Putative uncharacterized protein (Fragment) OS=Mus musculus GN=Cog1 PE=2 SV=1 - [Q3TAY0_MOUSE]
Q6P3C3	4.26	1	1	399	45.5759	4.06885	5.63478	8.60832	1		Calsequestrin OS=Mus musculus GN=Casq1 PE=2 SV=2 - [Q6P3C3_MOUSE]
G3X9U9	17.93	4	3	145	16.2545	9.24658	12.5225	8.33816	4	5.28557	Fission 1 (Mitochondrial outer membrane) homolog (Yeast), isoform CRA_c OS=Mus musculus GN=Fis1 PE=4 SV=1 - [G3X9U9_MOUSE]
E9QMW2	1.93	1	1	467	52.8087	7.84033	2.15042	8.29103	1		Acetylcholine receptor subunit gamma OS=Mus musculus GN=Chrng PE=4 SV=1 - [E9QMW2_MOUSE]
E9Q641	2.49	4	3	1485	167.414	9.20264	13.1625	8.10749	2	1193.43	Nebulin-related-anchoring protein OS=Mus musculus GN=Nrap PE=4 SV=1 - [E9Q641_MOUSE]
E9PXH7	4.17	3	3	1103	121.479	5.21143	19.6135	7.65263	2	142198	Protein Obsl1 OS=Mus musculus GN=Obsl1 PE=4 SV=1 - [E9PXH7_MOUSE]
P02716	1.54	1	1	520	59.1055	5.89697	6.59252	7.60141	1		Acetylcholine receptor subunit delta OS=Mus musculus GN=Chrnd PE=2 SV=1 - [ACHD_MOUSE]
P50396	11.41	5	4	447	50.4891	5.08447	23.0641	7.27239	1		Rab GDP dissociation inhibitor alpha OS=Mus musculus GN=Gdi1 PE=1 SV=3 - [GDIA_MOUSE]
P63101	42.04	36	10	245	27.7537	4.79248	134.22	7.15442	18	26.2279	14-3-3 protein zeta/delta OS=Mus musculus GN=Ywhaz PE=1 SV=1 - [1433Z_MOUSE]
B2KF50	1.4	2	2	1429	156.914	6.21436	13.3162	5.87231	2	6.77001	Protein Uhrf1bp1 OS=Mus musculus GN=Uhrf1bp1 PE=4 SV=1 - [B2KF50_MOUSE]
Q99JB8	9.2	4	4	424	48.5548	6.1001	14.3735	5.48711	3	69.4317	Protein kinase C and casein kinase II substrate protein 3 OS=Mus musculus GN=Pacsin3 PE=1 SV=1 - [PACN3_MOUSE]
G3XA21	2.02	2	2	1631	180.71	6.3667	11.7311	5.04348	1		MCG134445, isoform CRA_a OS=Mus musculus GN=Heatr7a PE=4 SV=1 - [G3XA21_MOUSE]
D3YVZ9	31.82	2	1	44	5.10575	10.4038	7.34516	4.94229	1		28S ribosomal protein S21, mitochondrial (Fragment) OS=Mus musculus GN=Mrps21 PE=4 SV=1 - [D3YVZ9_MOUSE]
Q8R429	22.03	33	22	994	109.355	5.22412	129.661	4.72004	15	36.9977	Sarcoplasmic/endoplasmic reticulum calcium ATPase 1 OS=Mus musculus GN=Atp2a1 PE=2 SV=1 - [AT2A1_MOUSE]
A2AF81	11	2	2	200	22.3887	5.51611	6.19071	4.15465	2	5.445	AHA1, activator of heat shock protein ATPase homolog 2 (Yeast) (Fragment) OS=Mus musculus GN=Ahsa2 PE=4 SV=1 - [A2AF81_MOUSE]
O55143-2	20.14	28	19	998	109.682	5.36377	104.025	3.8143	6	33.1573	Isoform SERCA2A of Sarcoplasmic/endoplasmic reticulum calcium ATPase 2 OS=Mus musculus GN=Atp2a2 - [AT2A2_MOUSE]
F2Z446	9.17	1	1	120	13.35	9.40771	2.48051	3.72537	1		Vacuolar ATPase assembly integral membrane protein VMA21 OS=Mus musculus GN=Vma21 PE=4 SV=1 - [F2Z446_MOUSE]
P13542	34.8	130	59	1937	222.569	5.8335	515.533	3.63497	1		Myosin-8 OS=Mus musculus GN=Myh8 PE=1 SV=2 - [MYH8_MOUSE]
P68254-2	16.46	14	4	243	27.6829	4.93213	50.1474	3.61899	2	15.6449	Isoform 2 of 14-3-3 protein theta OS=Mus musculus GN=Ywhaq - [1433T_MOUSE]
Q8BFR5-2	29.43	21	10	435	47.1926	7.73779	83.8416	3.42686	13	13.4897	Isoform 2 of Elongation factor Tu, mitochondrial OS=Mus musculus GN=Tufm - [EFTU_MOUSE]
P63037	13.35	4	4	397	44.8395	7.07861	22.0279	3.38565	4	10.6446	DnaJ homolog subfamily A member 1 OS=Mus musculus GN=Dnaja1 PE=1 SV=1 - [DNJA1_MOUSE]
Q8C6L1	12.15	1	1	107	11.586	11.7368	2.28529	3.35282	1		Putative uncharacterized protein (Fragment) OS=Mus musculus GN=Klhl24 PE=2 SV=1 - [Q8C6L1_MOUSE]
E9PZ67	9.62	2	2	312	36.4012	4.57666	8.55663	3.22772	2	12.795	Calsequestrin (Fragment) OS=Mus musculus GN=Casq2 PE=3 SV=1 - [E9PZ67_MOUSE]
P11499	38.67	91	36	724	83.2291	5.03369	342.917	3.00454	41	22.3716	Heat shock protein HSP 90-beta OS=Mus musculus GN=Hsp90ab1 PE=1 SV=3 - [HS90B_MOUSE]
Q3THQ5	20.44	19	10	543	62.4613	6.65381	80.5283	3.00217	14	18.2377	Putative uncharacterized protein OS=Mus musculus GN=Stip1 PE=2 SV=1 - [Q3THQ5_MOUSE]
A8ASF5	1.29	1	1	773	88.2697	8.68994	2.10284	2.7946	1		Acyltransferase OS=Mus musculus GN=Cpt1a PE=2 SV=1 - [A8ASF5_MOUSE]
Q80YT8	2.04	1	1	491	51.3934	5.08447	2.07672	2.76978	1		Rusc2 protein OS=Mus musculus GN=Rusc2 PE=2 SV=1 - [Q80YT8_MOUSE]
Q8VDP6	5.16	2	1	213	23.5832	8.26514	7.08529	2.71559	1		CDP-diacylglycerol--inositol 3-phosphatidyltransferase OS=Mus musculus GN=Cdipt PE=1 SV=1 - [CDIPT_MOUSE]
B2CSK2	19.66	31	11	641	70.5631	6.23975	104.074	2.61808	1		Heat shock protein 1-like protein OS=Mus musculus GN=Hspa1l PE=3 SV=1 - [B2CSK2_MOUSE]
Q3TXT9	2.93	1	1	376	43.1795	8.6167	2.46799	2.52157	1		Putative uncharacterized protein OS=Mus musculus GN=Agpat3 PE=2 SV=1 - [Q3TXT9_MOUSE]
A2A5R2	3.79	6	6	1792	202.11	6.55127	24.2986	2.513	5	25.4182	ADP-ribosylation factor guanine nucleotide-exchange factor 2 (Brefeldin A-inhibited) OS=Mus musculus GN=Arfgef2 PE=2 SV=1 - [A2A5R2_MOUSE]
Q7TMY8-3	3.19	12	11	4362	480.596	5.19873	50.8525	2.48151	9	19.2268	Isoform 3 of E3 ubiquitin-protein ligase HUWE1 OS=Mus musculus GN=Huwe1 - [HUWE1_MOUSE]
Q6WKZ8-3	3.98	5	3	1558	176.932	6.48096	22.2738	2.43362	1		Isoform 3 of E3 ubiquitin-protein ligase UBR2 OS=Mus musculus GN=Ubr2 - [UBR2_MOUSE]
F6YP65	6.1	9	3	705	80.0376	7.00537	34.8167	2.39757	4	15.5449	Heat shock protein 75 kDa, mitochondrial OS=Mus musculus GN=Trap1 PE=3 SV=1 - [F6YP65_MOUSE]
A8E0Y8	1.06	2	1	1033	114.134	8.01611	6.10268	2.36145	2	612.235	Immunoglobulin superfamily member 2 OS=Mus musculus GN=Cd101 PE=2 SV=1 - [IGSF2_MOUSE]
A2AFG3	1.98	1	1	657	73.799	6.60986	4.45869	2.34844	1		PDZ domain containing 4 OS=Mus musculus GN=Pdzd4 PE=4 SV=1 - [A2AFG3_MOUSE]
Q9DB77	3.53	2	1	453	48.205	9.24658	8.13868	2.33576	1		Cytochrome b-c1 complex subunit 2, mitochondrial OS=Mus musculus GN=Uqcrc2 PE=1 SV=1 - [QCR2_MOUSE]
Q3TFF0	3.16	1	1	412	45.7176	6.354	13.5772	2.28448	1		Putative uncharacterized protein OS=Mus musculus GN=Dnaja2 PE=2 SV=1 - [Q3TFF0_MOUSE]
Q61081	12.93	4	3	379	44.5649	5.33838	17.6057	2.26253	3	17.6097	Hsp90 co-chaperone Cdc37 OS=Mus musculus GN=Cdc37 PE=2 SV=1 - [CDC37_MOUSE]
Q3T981	7.51	1	1	173	19.7083	9.49561	2.07838	2.21083	1		Putative uncharacterized protein OS=Mus musculus GN=Cox10 PE=2 SV=1 - [Q3T981_MOUSE]
Q9D2R6	9.26	1	1	108	11.9792	9.86182	2.27069	2.16099	1		Coiled-coil domain-containing protein 56 OS=Mus musculus GN=Ccdc56 PE=2 SV=1 - [CCD56_MOUSE]
Q4TVN0	10.58	11	6	671	76.434	5.33838	34.9412	2.13968	6	6.169	TBC1 domain family member 15 OS=Mus musculus GN=Tbc1d15 PE=2 SV=1 - [Q4TVN0_MOUSE]
B7U582	18.01	63	13	633	69.6807	5.68115	226.31	2.10364	1		Heat shock protein 70-2 OS=Mus musculus GN=Hspa2 PE=3 SV=1 - [B7U582_MOUSE]
B2RWW6	8.05	33	21	2671	292.843	7.45947	128.026	2.04437	26	16.8944	GCN1 general control of amino-acid synthesis 1-like 1 (Yeast) OS=Mus musculus GN=Gcn1l1 PE=2 SV=1 - [B2RWW6_MOUSE]
F8WJL2	2.28	1	1	482	53.8605	6.22705	2.8078	2.03269	1		Mitochondrial Rho GTPase 2 OS=Mus musculus GN=Rhot2 PE=4 SV=1 - [F8WJL2_MOUSE]
Q8VDN2	2.74	2	2	1023	112.91	5.45264	7.80829	2.01568	1		Sodium/potassium-transporting ATPase subunit alpha-1 OS=Mus musculus GN=Atp1a1 PE=1 SV=1 - [AT1A1_MOUSE]
E9QKW6	0.7	2	1	1848	205.256	5.36377	4.61979	2.01409	1		Low-density lipoprotein receptor-related protein 4 OS=Mus musculus GN=Lrp4 PE=4 SV=1 - [E9QKW6_MOUSE]
Q3TCK3	10.72	4	4	485	54.6406	6.56592	16.9907	2.00503	2	13.0673	Putative uncharacterized protein (Fragment) OS=Mus musculus GN=Ehd1 PE=2 SV=1 - [Q3TCK3_MOUSE]
Q62186	7.56	2	1	172	18.9245	5.78271	6.88691	2.00215	1		Translocon-associated protein subunit delta OS=Mus musculus GN=Ssr4 PE=2 SV=1 - [SSRD_MOUSE]
Q3U1G4	1.25	1	1	879	100.101	6.52197	2.28489	1.96709	1		Putative uncharacterized protein OS=Mus musculus GN=Exoc1 PE=2 SV=1 - [Q3U1G4_MOUSE]
F6Q8V7	9.62	1	1	104	11.9324	9.89111	2.36872	1.96015	1		Prohibitin-2 (Fragment) OS=Mus musculus GN=Phb2 PE=4 SV=1 - [F6Q8V7_MOUSE]
Q5SX39	39.92	152	69	1939	222.72	5.74463	599.863	1.95827	18	23.8973	Myosin-4 OS=Mus musculus GN=Myh4 PE=1 SV=1 - [MYH4_MOUSE]
Q5SQG5	5.8	1	1	207	22.9852	6.3667	2.69918	1.92422	1		Prohibitin (Fragment) OS=Mus musculus GN=Phb PE=2 SV=1 - [Q5SQG5_MOUSE]
P62983	35.9	20	6	156	17.9395	9.64209	74.7402	1.88602	13	48.5903	Ubiquitin-40S ribosomal protein S27a OS=Mus musculus GN=Rps27a PE=1 SV=2 - [RS27A_MOUSE]
F6S0R8	7.65	1	1	170	18.6095	8.76318	2.07688	1.8277	1		Saccharopine dehydrogenase-like oxidoreductase (Fragment) OS=Mus musculus GN=Sccpdh PE=4 SV=1 - [F6S0R8_MOUSE]
E9QKZ2	1.06	1	1	1040	115.877	4.81787	7.90181	1.82504	1		Importin-9 OS=Mus musculus GN=Ipo9 PE=4 SV=1 - [E9QKZ2_MOUSE]
P51174	7.91	4	3	430	47.8775	8.30908	15.3167	1.7906	3	10.6479	Long-chain specific acyl-CoA dehydrogenase, mitochondrial OS=Mus musculus GN=Acadl PE=2 SV=2 - [ACADL_MOUSE]
P07310	5.77	3	2	381	43.0178	7.06396	10.0441	1.78878	1		Creatine kinase M-type OS=Mus musculus GN=Ckm PE=1 SV=1 - [KCRM_MOUSE]
P07901	30.97	56	27	733	84.7348	5.0083	229.21	1.75822	17	14.7413	Heat shock protein HSP 90-alpha OS=Mus musculus GN=Hsp90aa1 PE=1 SV=4 - [HS90A_MOUSE]
F8VPN4	4.63	10	6	1532	174.175	6.7417	33.8426	1.75566	5	10.4883	Protein Agl OS=Mus musculus GN=Agl PE=4 SV=1 - [F8VPN4_MOUSE]
A6H6N4	19.72	10	4	289	31.7729	6.20166	39.3312	1.74859	6	12.1834	Four and a half LIM domains 3 OS=Mus musculus GN=Fhl3 PE=2 SV=1 - [A6H6N4_MOUSE]
Q80TL7-2	4.16	7	7	1708	188.16	6.0874	29.9448	1.73807	7	10.9938	Isoform 2 of Protein MON2 homolog OS=Mus musculus GN=Mon2 - [MON2_MOUSE]
Q8R5J9	5.85	1	1	188	21.5433	9.61279	4.24975	1.71258	1		PRA1 family protein 3 OS=Mus musculus GN=Arl6ip5 PE=1 SV=2 - [PRAF3_MOUSE]
D3Z041	1.72	1	1	699	77.9844	7.47412	6.14896	1.68796	1		Long-chain-fatty-acid--CoA ligase 1 OS=Mus musculus GN=Acsl1 PE=4 SV=1 - [D3Z041_MOUSE]
E9QAY6	5.96	2	2	470	51.9769	8.33838	8.55415	1.68564	2	27.5566	Mitochondrial inner membrane protein OS=Mus musculus GN=Immt PE=4 SV=1 - [E9QAY6_MOUSE]
D3Z7P2	17.81	2	1	73	8.02021	8.70459	7.44695	1.68533	1		Transmembrane protein 109 (Fragment) OS=Mus musculus GN=Tmem109 PE=4 SV=1 - [D3Z7P2_MOUSE]
A1E2B8	26.52	38	15	641	70.088	5.71924	142.789	1.68148	8	18.3283	Inducible heat shock protein 70 OS=Mus musculus GN=Hspa1a PE=3 SV=1 - [A1E2B8_MOUSE]
Q91Z83	25.01	84	42	1935	222.741	5.75732	349.675	1.67743	11	6.83922	Myosin-7 OS=Mus musculus GN=Myh7 PE=1 SV=1 - [MYH7_MOUSE]
Q9R118	6.88	5	3	480	51.1816	7.6499	24.5995	1.66638	4	38.9005	Serine protease HTRA1 OS=Mus musculus GN=Htra1 PE=1 SV=2 - [HTRA1_MOUSE]
P28658	3.16	1	1	475	53.6725	5.24951	9.26855	1.62587	1		Ataxin-10 OS=Mus musculus GN=Atxn10 PE=1 SV=2 - [ATX10_MOUSE]
Q148W8	1.85	1	1	1138	128.496	5.14795	6.83514	1.61266	1		Inactive dual specificity phosphatase 27 OS=Mus musculus GN=Dusp27 PE=2 SV=1 - [DUS27_MOUSE]
Q3U2U4	2.78	1	1	432	48.1862	10.1401	5.66185	1.6082	1		Putative uncharacterized protein OS=Mus musculus GN=Mrps5 PE=2 SV=1 - [Q3U2U4_MOUSE]
Q80U95	0.92	1	1	1083	123.896	6.39209	6.64695	1.5931	1		Ubiquitin-protein ligase E3C OS=Mus musculus GN=Ube3c PE=2 SV=2 - [UBE3C_MOUSE]
Q3UP40	17.28	3	3	191	22.1102	8.48486	7.03433	1.5858	2	0.293791	Putative uncharacterized protein (Fragment) OS=Mus musculus GN=Pacsin2 PE=2 SV=1 - [Q3UP40_MOUSE]
Q99M87-3	2.8	2	1	429	46.8179	9.51025	6.41654	1.57078	1		Isoform 3 of DnaJ homolog subfamily A member 3, mitochondrial OS=Mus musculus GN=Dnaja3 - [DNJA3_MOUSE]
D3YTX1	3.06	2	1	457	50.0085	8.25049	5.33251	1.56684	1		Uncharacterized protein OS=Mus musculus GN=Npnt PE=4 SV=1 - [D3YTX1_MOUSE]
P97457	16.57	4	3	169	18.9433	4.91943	28.7376	1.56008	3	35.1062	Myosin regulatory light chain 2, skeletal muscle isoform OS=Mus musculus GN=Mylpf PE=1 SV=3 - [MLRS_MOUSE]
Q6URW6-2	7.08	26	13	1992	227.62	5.5542	98.0994	1.55593	6	163.849	Isoform 2 of Myosin-14 OS=Mus musculus GN=Myh14 - [MYH14_MOUSE]
F6YTS6	4.51	1	1	266	30.2844	8.23584	2.17757	1.54395	1		Epoxide hydrolase 1 (Fragment) OS=Mus musculus GN=Ephx1 PE=4 SV=1 - [F6YTS6_MOUSE]
Q7TQ48	37.03	100	28	910	99.1231	4.4624	399.068	1.52048	67	14.4332	Sarcalumenin OS=Mus musculus GN=Srl PE=1 SV=1 - [SRCA_MOUSE]
Q91ZE0	4.99	3	2	421	49.578	8.25049	13.8043	1.50566	2	7.08302	Trimethyllysine dioxygenase, mitochondrial OS=Mus musculus GN=Tmlhe PE=2 SV=2 - [TMLH_MOUSE]
P63024	16.5	1	1	103	11.473	8.49951	3.45839	1.50475	1		Vesicle-associated membrane protein 3 OS=Mus musculus GN=Vamp3 PE=1 SV=1 - [VAMP3_MOUSE]
Q3TWP9	16.45	13	7	541	61.4274	6.75635	40.4334	1.50221	6	10.4152	Putative uncharacterized protein OS=Mus musculus GN=Ehd4 PE=2 SV=1 - [Q3TWP9_MOUSE]
P19324	12.71	7	4	417	46.5042	8.82178	21.8591	1.49981	4	8.5408	Serpin H1 OS=Mus musculus GN=Serpinh1 PE=1 SV=3 - [SERPH_MOUSE]
Q9CWU3	9.26	5	3	367	42.5788	5.36377	23.2562	1.46522	3	1.16032	MCG141011, isoform CRA_b OS=Mus musculus GN=Ppp2r2a PE=2 SV=1 - [Q9CWU3_MOUSE]
Q8K297	3.08	3	2	617	71.0151	7.28369	10.3643	1.45153	2	0.435024	Procollagen galactosyltransferase 1 OS=Mus musculus GN=Glt25d1 PE=1 SV=2 - [GT251_MOUSE]
P68372	48.09	118	23	445	49.799	4.89404	430.84	1.44784	2	6.24796	Tubulin beta-4B chain OS=Mus musculus GN=Tubb4b PE=1 SV=1 - [TBB4B_MOUSE]
Q9D783	7.57	4	4	621	69.5452	5.17334	12.1346	1.43294	4	13.1232	Kelch repeat and BTB domain-containing protein 5 OS=Mus musculus GN=Kbtbd5 PE=2 SV=1 - [KBTB5_MOUSE]
Q640N1-2	1.34	1	1	748	84.9291	4.81787	12.2321	1.41546	1		Isoform 2 of Adipocyte enhancer-binding protein 1 OS=Mus musculus GN=Aebp1 - [AEBP1_MOUSE]
D3Z1U5	6.28	1	1	207	23.0037	8.89502	5.82224	1.3825	1		DnaJ homolog subfamily A member 4 (Fragment) OS=Mus musculus GN=Dnaja4 PE=4 SV=1 - [D3Z1U5_MOUSE]
Q0IJ80	1.44	2	1	903	103.31	6.34131	7.72815	1.35839	1		Itpr3 protein (Fragment) OS=Mus musculus GN=Itpr3 PE=2 SV=1 - [Q0IJ80_MOUSE]
E9Q4W8	11.37	13	10	985	109.335	5.2876	60.3378	1.34273	10	12.28	DNA damage-binding protein 1 OS=Mus musculus GN=Ddb1 PE=4 SV=1 - [E9Q4W8_MOUSE]
P62204	10.74	2	1	149	16.8268	4.22119	6.77991	1.32336	1		Calmodulin OS=Mus musculus GN=Calm1 PE=1 SV=2 - [CALM_MOUSE]
Q99KV1	10.06	4	2	358	40.5297	6.31592	18.17	1.29005	2	13.0981	DnaJ homolog subfamily B member 11 OS=Mus musculus GN=Dnajb11 PE=1 SV=1 - [DJB11_MOUSE]
Q9JHU9	1.8	1	1	557	60.8931	6.41748	3.87528	1.27267	1		Inositol-3-phosphate synthase 1 OS=Mus musculus GN=Isyna1 PE=2 SV=1 - [INO1_MOUSE]
D3Z1Q0	6.03	15	9	1823	207.476	6.44287	57.7245	1.25881	8	21.623	Uncharacterized protein OS=Mus musculus GN=Myof PE=4 SV=2 - [D3Z1Q0_MOUSE]
Q9CWF2	48.31	118	23	445	49.9209	4.89404	432.736	1.24712	2	3.10922	Tubulin beta-2B chain OS=Mus musculus GN=Tubb2b PE=1 SV=1 - [TBB2B_MOUSE]
Q6PDI5	4.02	6	6	1840	203.573	7.06396	28.764	1.24035	4	24.831	Proteasome-associated protein ECM29 homolog OS=Mus musculus GN=Ecm29 PE=1 SV=3 - [ECM29_MOUSE]
Q3UM44	12.87	2	1	101	11.2921	7.97217	6.55167	1.22501	1		Putative uncharacterized protein (Fragment) OS=Mus musculus GN=Vamp5 PE=2 SV=1 - [Q3UM44_MOUSE]
D6REF7	9.45	4	3	487	54.7341	9.01221	15.4344	1.22325	3	14.7318	Sphingosine-1-phosphate lyase 1 OS=Mus musculus GN=Sgpl1 PE=3 SV=1 - [D6REF7_MOUSE]
A2AUC9	12.54	10	7	606	68.1468	5.17334	32.75	1.22209	7	15.6648	Kelch repeat and BTB (POZ) domain containing 10 OS=Mus musculus GN=Kbtbd10 PE=4 SV=1 - [A2AUC9_MOUSE]
P68373	42.09	69	16	449	49.8775	5.09717	273.318	1.21838	3	5.84597	Tubulin alpha-1C chain OS=Mus musculus GN=Tuba1c PE=1 SV=1 - [TBA1C_MOUSE]
Q3UBA7	15.95	6	4	257	28.8387	5.0083	23.5872	1.21571	4	10.2449	Putative uncharacterized protein OS=Mus musculus GN=Prkar1a PE=2 SV=1 - [Q3UBA7_MOUSE]
Q3UM57	3.08	5	3	1235	135.516	5.57959	20.4616	1.20669	4	11.9737	Putative uncharacterized protein OS=Mus musculus GN=Cand2 PE=2 SV=1 - [Q3UM57_MOUSE]
Q05D44	4.11	7	4	1216	137.532	5.59229	26.386	1.20044	3	0.781234	Eukaryotic translation initiation factor 5B OS=Mus musculus GN=Eif5b PE=1 SV=2 - [IF2P_MOUSE]
Q8VEI6	4.59	2	1	218	24.7695	5.30029	5.21456	1.19826	1		Asna1 protein OS=Mus musculus GN=Asna1 PE=2 SV=1 - [Q8VEI6_MOUSE]
E9PUC2	1.76	1	1	568	62.9354	8.30908	5.48073	1.19816	1		Long-chain-fatty-acid--CoA ligase 3 OS=Mus musculus GN=Acsl3 PE=4 SV=1 - [E9PUC2_MOUSE]
Q9WVA2	11.34	1	1	97	11.0353	5.16064	2.19485	1.18546	1		Mitochondrial import inner membrane translocase subunit Tim8 A OS=Mus musculus GN=Timm8a1 PE=1 SV=1 - [TIM8A_MOUSE]
O89086	7.84	1	1	153	16.5947	7.50342	5.34299	1.18012	1		Putative RNA-binding protein 3 OS=Mus musculus GN=Rbm3 PE=1 SV=1 - [RBM3_MOUSE]
Q9D0J2	8.33	2	1	168	17.6192	5.08447	11.8508	1.17544	1		Putative uncharacterized protein OS=Mus musculus GN=Atp5d PE=2 SV=1 - [Q9D0J2_MOUSE]
B2RXX4	3.06	6	5	1893	211.295	7.32764	23.8486	1.17293	3	36.9818	Myotubularin-related protein 5 OS=Mus musculus GN=Sbf1 PE=2 SV=1 - [B2RXX4_MOUSE]
Q61738-4	3.23	5	3	1116	122.074	5.99854	15.1059	1.16511	3	6.3066	Isoform Alpha-7X2A of Integrin alpha-7 OS=Mus musculus GN=Itga7 - [ITA7_MOUSE]
Q922F4	45.64	76	22	447	50.0581	4.89404	301.215	1.16041	13	12.0266	Tubulin beta-6 chain OS=Mus musculus GN=Tubb6 PE=1 SV=1 - [TBB6_MOUSE]
Q8BTY5	10.17	2	2	177	18.9023	5.2876	7.98657	1.15959	1		Putative uncharacterized protein OS=Mus musculus GN=Psmb5 PE=2 SV=1 - [Q8BTY5_MOUSE]
Q8R4H2	1.36	2	2	1543	172.242	5.74463	6.92582	1.15746	1		Rho guanine nucleotide exchange factor 12 OS=Mus musculus GN=Arhgef12 PE=1 SV=2 - [ARHGC_MOUSE]
F6QUA9	17.88	430	26	1152	130.054	7.45947	1621.19	1.15452	6	10.4454	TBC1 domain family member 1 OS=Mus musculus GN=Tbc1d1 PE=4 SV=2 - [F6QUA9_MOUSE]
Q8HWH4	1.92	2	1	522	55.0484	5.87158	7.48217	1.15445	1		Bat3 protein (Fragment) OS=Mus musculus GN=Bag6 PE=2 SV=1 - [Q8HWH4_MOUSE]
Q00780	4.44	25	4	744	73.5591	9.5542	87.8201	1.14895	14	13.041	Collagen alpha-1(VIII) chain OS=Mus musculus GN=Col8a1 PE=1 SV=3 - [CO8A1_MOUSE]
Q9JJE7	3.12	1	1	449	51.4364	7.48877	4.18533	1.13486	1		Fatty acid desaturase 3 OS=Mus musculus GN=Fads3 PE=2 SV=2 - [FADS3_MOUSE]
P61750	11.67	4	2	180	20.3836	7.13721	11.8467	1.13099	1		ADP-ribosylation factor 4 OS=Mus musculus GN=Arf4 PE=2 SV=2 - [ARF4_MOUSE]
P48722-2	7.47	7	5	817	92.1935	5.92236	34.6034	1.1173	3	42.5657	Isoform 2 of Heat shock 70 kDa protein 4L OS=Mus musculus GN=Hspa4l - [HS74L_MOUSE]
Q6A099	5.82	12	8	1803	200.055	5.79541	52.6203	1.11628	7	12.2042	MKIAA0248 protein (Fragment) OS=Mus musculus GN=Gbf1 PE=2 SV=1 - [Q6A099_MOUSE]
Q5RL55	6.94	8	4	836	94.7579	6.60986	29.7259	1.11087	3	20.3294	ATP-binding cassette, sub-family F (GCN20), member 1 OS=Mus musculus GN=Abcf1 PE=2 SV=1 - [Q5RL55_MOUSE]
Q03265	22.42	23	11	553	59.7156	9.18799	72.6846	1.10623	13	12.101	ATP synthase subunit alpha, mitochondrial OS=Mus musculus GN=Atp5a1 PE=1 SV=1 - [ATPA_MOUSE]
P99024	48.2	117	22	444	49.639	4.89404	423.797	1.10457	6	10.0415	Tubulin beta-5 chain OS=Mus musculus GN=Tubb5 PE=1 SV=1 - [TBB5_MOUSE]
P56480	46.12	40	17	529	56.2655	5.33838	155.411	1.1013	21	13.3344	ATP synthase subunit beta, mitochondrial OS=Mus musculus GN=Atp5b PE=1 SV=2 - [ATPB_MOUSE]
Q8BUE4	2.41	1	1	373	40.6091	8.98291	2.13187	1.0975	1		Apoptosis-inducing factor 2 OS=Mus musculus GN=Aifm2 PE=2 SV=1 - [AIFM2_MOUSE]
P10605	23.3	14	7	339	37.2557	5.90967	69.1395	1.08413	9	10.2847	Cathepsin B OS=Mus musculus GN=Ctsb PE=1 SV=2 - [CATB_MOUSE]
Q9D7S7-2	26.45	4	3	121	14.3305	9.45166	12.0456	1.08155	2	5.12944	Isoform 2 of 60S ribosomal protein L22-like 1 OS=Mus musculus GN=Rpl22l1 - [RL22L_MOUSE]
Q7TMM9	48.31	119	23	445	49.875	4.89404	439.85	1.06859	2	4.19807	Tubulin beta-2A chain OS=Mus musculus GN=Tubb2a PE=1 SV=1 - [TBB2A_MOUSE]
P68368	35.27	41	13	448	49.8924	5.05908	183.493	1.06136	2	10.2409	Tubulin alpha-4A chain OS=Mus musculus GN=Tuba4a PE=1 SV=1 - [TBA4A_MOUSE]
D3YY15	8.84	1	1	147	15.4653	4.34814	2.2375	1.05934	1		Pre-B-cell leukemia transcription factor-interacting protein 1 (Fragment) OS=Mus musculus GN=Pbxip1 PE=4 SV=1 - [D3YY15_MOUSE]
Q3UKH3	3.53	2	1	397	41.8025	8.25049	8.20521	1.05857	1		Putative uncharacterized protein OS=Mus musculus GN=Acaa2 PE=2 SV=1 - [Q3UKH3_MOUSE]
Q3UN10	0.98	1	1	814	91.7583	7.98682	4.2933	1.05302	1		Wolframin OS=Mus musculus GN=Wfs1 PE=2 SV=1 - [Q3UN10_MOUSE]
P84084	11.67	4	2	180	20.5166	6.78564	11.5574	1.05118	1		ADP-ribosylation factor 5 OS=Mus musculus GN=Arf5 PE=2 SV=2 - [ARF5_MOUSE]
Q3U7R1	6.68	7	5	1092	121.478	5.94775	29.2615	1.04791	6	47.4753	Extended synaptotagmin-1 OS=Mus musculus GN=Esyt1 PE=2 SV=2 - [ESYT1_MOUSE]
G5E859	1.1	2	1	905	103.157	6.771	13.9557	1.04402	1		Gamma-tubulin complex component 2 OS=Mus musculus GN=Tubgcp2 PE=4 SV=1 - [G5E859_MOUSE]
Q8C5J1	9.62	4	3	426	47.6519	5.85889	17.1543	1.03494	3	15.4904	Aldehyde dehydrogenase OS=Mus musculus GN=Aldh3a2 PE=2 SV=1 - [Q8C5J1_MOUSE]
E9PYA3	11.81	3	2	237	25.9832	8.44092	13.068	1.03435	2	24.3943	Hydroxyacylglutathione hydrolase, mitochondrial (Fragment) OS=Mus musculus GN=Hagh PE=4 SV=1 - [E9PYA3_MOUSE]
F8WIE5	1.23	3	3	2610	289.048	5.36377	23.5007	1.01861	3	8.9109	E3 ubiquitin-protein ligase HECTD1 OS=Mus musculus GN=Hectd1 PE=4 SV=1 - [F8WIE5_MOUSE]
P54071	2.43	1	1	452	50.8739	8.68994	2.08929	1.01801	1		Isocitrate dehydrogenase [NADP], mitochondrial OS=Mus musculus GN=Idh2 PE=1 SV=3 - [IDHP_MOUSE]
D3YVL0	1.2	1	1	1004	113.528	8.98291	8.6474	1.01631	1		Putative helicase MOV-10 OS=Mus musculus GN=Mov10 PE=4 SV=1 - [D3YVL0_MOUSE]
Q3UDS4	17.78	9	6	450	50.1779	9.15869	26.8735	1.01627	5	28.8035	Putative uncharacterized protein OS=Mus musculus GN=Sqrdl PE=2 SV=1 - [Q3UDS4_MOUSE]
B2RWE3	8.21	1	1	134	14.9847	9.94971	2.35437	1.01571	1		CDGSH iron sulfur domain 3 OS=Mus musculus GN=Cisd3 PE=2 SV=1 - [B2RWE3_MOUSE]
Q9CPQ8	14.56	1	1	103	11.4172	9.74463	4.73488	1.01478	1		ATP synthase subunit g, mitochondrial OS=Mus musculus GN=Atp5l PE=1 SV=1 - [ATP5L_MOUSE]
P26443	9.68	5	4	558	61.2982	8.00146	14.1107	1.00726	4	5.70986	Glutamate dehydrogenase 1, mitochondrial OS=Mus musculus GN=Glud1 PE=1 SV=1 - [DHE3_MOUSE]
Q9Z2T6	7.89	3	3	507	55.7233	6.41748	17.2309	1	2	1.32629e+12	Keratin, type II cuticular Hb5 OS=Mus musculus GN=Krt85 PE=2 SV=2 - [KRT85_MOUSE]
E9Q1Y3	0.56	3	3	4456	503.589	6.82959	13.5738	1	2	1.32629e+12	Protein Apob (Fragment) OS=Mus musculus GN=Apob PE=4 SV=1 - [E9Q1Y3_MOUSE]
Q99NH0-2	1.73	2	2	1330	141.387	6.02393	7.58198	0.999967	1		Isoform 2 of Ankyrin repeat domain-containing protein 17 OS=Mus musculus GN=Ankrd17 - [ANR17_MOUSE]
D3Z3F8	4.81	4	2	582	63.0407	5.57959	15.8245	0.998092	2	241.634	Spartin OS=Mus musculus GN=Spg20 PE=4 SV=1 - [D3Z3F8_MOUSE]
Q8BRK8	2.17	1	1	552	61.9824	7.86963	5.49155	0.979837	1		5'-AMP-activated protein kinase catalytic subunit alpha-2 OS=Mus musculus GN=Prkaa2 PE=1 SV=3 - [AAPK2_MOUSE]
O70433	3.94	1	1	279	32.0505	7.29834	4.91014	0.979642	1		Four and a half LIM domains protein 2 OS=Mus musculus GN=Fhl2 PE=1 SV=1 - [FHL2_MOUSE]
Q6ZWX6	16.83	6	3	315	36.0854	5.08447	25.2191	0.979342	4	7.51496	Eukaryotic translation initiation factor 2 subunit 1 OS=Mus musculus GN=Eif2s1 PE=1 SV=3 - [IF2A_MOUSE]
P13541	33.76	125	59	1940	223.652	5.80811	480.615	0.979225	38	17.9208	Myosin-3 OS=Mus musculus GN=Myh3 PE=2 SV=2 - [MYH3_MOUSE]
Q8CGY6-2	1.51	2	1	929	103.345	7.89893	8.20211	0.979119	1		Isoform 2 of Protein unc-45 homolog B OS=Mus musculus GN=Unc45b - [UN45B_MOUSE]
Q06185	21.13	3	2	71	8.23047	9.34912	12.3508	0.978254	2	13.6898	ATP synthase subunit e, mitochondrial OS=Mus musculus GN=Atp5i PE=1 SV=2 - [ATP5I_MOUSE]
Q62425	12.2	2	1	82	9.32087	9.5249	6.36582	0.975911	1		NADH dehydrogenase [ubiquinone] 1 alpha subcomplex subunit 4 OS=Mus musculus GN=Ndufa4 PE=1 SV=2 - [NDUA4_MOUSE]
D3Z0Q6	1.63	1	1	674	76.5759	6.46826	4.46717	0.975806	1		Glycogen [starch] synthase, muscle OS=Mus musculus GN=Gys1 PE=4 SV=1 - [D3Z0Q6_MOUSE]
P35486	20.77	14	8	390	43.2036	8.19189	46.7019	0.973528	9	8.78866	Pyruvate dehydrogenase E1 component subunit alpha, somatic form, mitochondrial OS=Mus musculus GN=Pdha1 PE=1 SV=1 - [ODPA_MOUSE]
P68033	62.07	60	23	377	41.9919	5.38916	237.333	0.973237	3	63.0926	Actin, alpha cardiac muscle 1 OS=Mus musculus GN=Actc1 PE=1 SV=1 - [ACTC_MOUSE]
Q8BMS1	21.36	29	13	763	82.6175	9.14404	103.526	0.965455	16	18.0316	Trifunctional enzyme subunit alpha, mitochondrial OS=Mus musculus GN=Hadha PE=1 SV=1 - [ECHA_MOUSE]
Q91V47	20.39	5	3	152	17.2173	8.44092	21.9102	0.961963	3	21.0775	Housekeeping protein DXS254E (Fragment) OS=Mus musculus GN=Ubl4 PE=2 SV=1 - [Q91V47_MOUSE]
Q7TSH2	3.96	6	4	1085	123.811	6.82959	20.3432	0.956568	4	15.4137	Phosphorylase b kinase regulatory subunit beta OS=Mus musculus GN=Phkb PE=1 SV=1 - [KPBB_MOUSE]
Q9D6T9	14	1	1	100	10.9357	9.99365	4.31117	0.951372	1		28S ribosomal protein S36, mitochondrial OS=Mus musculus GN=Mrps36 PE=4 SV=1 - [Q9D6T9_MOUSE]
A2A547	4.64	1	1	194	23.2332	11.4731	14.8316	0.949182	1		Ribosomal protein L19 OS=Mus musculus GN=Rpl19 PE=3 SV=1 - [A2A547_MOUSE]
P35922-9	4.05	3	2	568	64.0576	8.52881	20.167	0.942418	1		Isoform ISO9 of Fragile X mental retardation protein 1 homolog OS=Mus musculus GN=Fmr1 - [FMR1_MOUSE]
E9QA74	9.07	23	13	1642	186.421	5.89697	87.7563	0.94031	15	18.9933	Unconventional myosin-XVIIIa OS=Mus musculus GN=Myo18a PE=4 SV=1 - [E9QA74_MOUSE]
E9PUA2	0.75	1	1	1474	167.049	6.52197	8.54677	0.939806	1		Terminal uridylyltransferase 7 OS=Mus musculus GN=Zcchc6 PE=4 SV=1 - [E9PUA2_MOUSE]
Q5RKP4	4.45	2	2	607	68.3547	6.45557	10.3	0.938269	2	30.0012	Rpn1 protein (Fragment) OS=Mus musculus GN=Rpn1 PE=2 SV=1 - [Q5RKP4_MOUSE]
Q3UBA0	17.5	1	1	80	8.87061	7.41553	2.56031	0.937268	1		Peptidyl-prolyl cis-trans isomerase (Fragment) OS=Mus musculus GN=Fkbp1a PE=2 SV=1 - [Q3UBA0_MOUSE]
E9QL02	0.94	3	3	3706	397.807	6.29053	14.8339	0.936569	3	32.7589	Basement membrane-specific heparan sulfate proteoglycan core protein OS=Mus musculus GN=Hspg2 PE=4 SV=1 - [E9QL02_MOUSE]
Q71V06	41.81	13	6	299	33.5266	10.0376	51.0578	0.935682	5	10.1924	Y box transcription factor (Fragment) OS=Mus musculus GN=Ybx1 PE=2 SV=1 - [Q71V06_MOUSE]
Q8C0L8	1.21	1	1	829	91.3341	6.26514	4.17668	0.932866	1		Conserved oligomeric Golgi complex subunit 5 OS=Mus musculus GN=Cog5 PE=2 SV=3 - [COG5_MOUSE]
E9QAZ2	24.02	7	4	204	24.062	11.5757	47.4869	0.927031	5	4.91082	Ribosomal protein L15 OS=Mus musculus GN=Gm10020 PE=3 SV=1 - [E9QAZ2_MOUSE]
P21981	10.79	8	5	686	77.0123	5.09717	30.063	0.925566	6	21.3462	Protein-glutamine gamma-glutamyltransferase 2 OS=Mus musculus GN=Tgm2 PE=1 SV=4 - [TGM2_MOUSE]
Q8BJY1	4.96	2	2	504	55.9369	5.21143	7.20881	0.921252	2	54.4247	26S proteasome non-ATPase regulatory subunit 5 OS=Mus musculus GN=Psmd5 PE=2 SV=4 - [PSMD5_MOUSE]
Q8BMA6	5.44	3	3	625	70.5303	8.57275	9.28901	0.919893	2	62.5757	Signal recognition particle 68 kDa protein OS=Mus musculus GN=Srp68 PE=2 SV=2 - [SRP68_MOUSE]
E9Q1W3	1.96	10	6	7152	828.141	9.0708	51.6017	0.914487	5	4.39349	Protein Neb OS=Mus musculus GN=Neb PE=4 SV=1 - [E9Q1W3_MOUSE]
Q3UE86	1.42	1	1	702	79.3066	5.85889	5.0858	0.903236	1		Putative uncharacterized protein (Fragment) OS=Mus musculus GN=Ganab PE=2 SV=1 - [Q3UE86_MOUSE]
P62754	3.21	1	1	249	28.663	10.8433	13.1643	0.902546	1		40S ribosomal protein S6 OS=Mus musculus GN=Rps6 PE=1 SV=1 - [RS6_MOUSE]
F6SUU5	6.29	2	1	175	19.4019	9.29053	5.244	0.900192	1		Kinesin-like protein KIF2A (Fragment) OS=Mus musculus GN=Kif2a PE=3 SV=1 - [F6SUU5_MOUSE]
O35405	1.84	1	1	488	54.3544	6.52197	8.04544	0.89666	1		Phospholipase D3 OS=Mus musculus GN=Pld3 PE=2 SV=1 - [PLD3_MOUSE]
Q64337-2	9.41	3	3	404	44.1642	5.43994	13.3348	0.893924	3	4.35422	Isoform 2 of Sequestosome-1 OS=Mus musculus GN=Sqstm1 - [SQSTM_MOUSE]
Q3TRW3	12.2	15	9	910	101.992	7.56201	58.0571	0.892609	11	10.1358	Putative uncharacterized protein OS=Mus musculus GN=Snd1 PE=2 SV=1 - [Q3TRW3_MOUSE]
O54734	4.54	3	2	441	48.997	5.8335	11.9274	0.889447	2	6.22922	Dolichyl-diphosphooligosaccharide--protein glycosyltransferase 48 kDa subunit OS=Mus musculus GN=Ddost PE=1 SV=2 - [OST48_MOUSE]
Q9D051	23.96	12	6	359	38.912	6.87354	43.0553	0.887846	8	13.0835	Pyruvate dehydrogenase E1 component subunit beta, mitochondrial OS=Mus musculus GN=Pdhb PE=1 SV=1 - [ODPB_MOUSE]
E9Q6A9	5.93	4	3	607	66.5199	7.59131	18.0828	0.887724	3	12.386	Catenin beta-1 OS=Mus musculus GN=Ctnnb1 PE=4 SV=1 - [E9Q6A9_MOUSE]
Q8BMG7	0.81	1	1	1366	152.438	6.22705	4.10708	0.883511	1		Rab3 GTPase-activating protein non-catalytic subunit OS=Mus musculus GN=Rab3gap2 PE=1 SV=2 - [RBGPR_MOUSE]
Q8CI04	3.05	2	2	820	93.2238	5.78271	5.79748	0.873633	1		Conserved oligomeric Golgi complex subunit 3 OS=Mus musculus GN=Cog3 PE=1 SV=3 - [COG3_MOUSE]
Q9D1I6	6.9	1	1	145	15.8644	10.9897	3.37338	0.872946	1		39S ribosomal protein L14, mitochondrial OS=Mus musculus GN=Mrpl14 PE=2 SV=1 - [RM14_MOUSE]
O70310	2.62	2	1	496	56.8519	8.00146	7.84241	0.87212	1		Glycylpeptide N-tetradecanoyltransferase 1 OS=Mus musculus GN=Nmt1 PE=1 SV=1 - [NMT1_MOUSE]
Q9CTG1	7.02	2	1	171	20.0144	8.52881	7.01097	0.871433	1		Putative uncharacterized protein (Fragment) OS=Mus musculus GN=Cul4a PE=2 SV=1 - [Q9CTG1_MOUSE]
Q8JZQ9	10.21	10	6	803	91.3131	5.021	38.1316	0.870899	6	32.3716	Eukaryotic translation initiation factor 3 subunit B OS=Mus musculus GN=Eif3b PE=1 SV=1 - [EIF3B_MOUSE]
Q9EPU0-2	4.13	4	4	1113	122.58	6.68311	23.3884	0.870621	3	6.30159	Isoform 2 of Regulator of nonsense transcripts 1 OS=Mus musculus GN=Upf1 - [RENT1_MOUSE]
A2AJH9	4.07	2	2	590	65.1297	10.1548	10.2772	0.869015	2	7.94601	Microtubule-associated protein 7 domain containing 1 (Fragment) OS=Mus musculus GN=Mtap7d1 PE=4 SV=1 - [A2AJH9_MOUSE]
Q61656	11.56	16	6	614	69.2468	8.92432	56.9711	0.86742	6	20.0561	Probable ATP-dependent RNA helicase DDX5 OS=Mus musculus GN=Ddx5 PE=1 SV=2 - [DDX5_MOUSE]
Q9D2G2	12.33	12	5	454	48.9635	8.95361	44.0721	0.867377	8	14.734	Dihydrolipoyllysine-residue succinyltransferase component of 2-oxoglutarate dehydrogenase complex, mitochondrial OS=Mus musculus GN=Dlst PE=1 SV=1 - [ODO2_MOUSE]
Q61584-7	18.59	11	9	651	73.313	7.97217	45.4647	0.862809	7	28.4494	Isoform G of Fragile X mental retardation syndrome-related protein 1 OS=Mus musculus GN=Fxr1 - [FXR1_MOUSE]
Q6ZWU9	41.67	8	5	84	9.45484	9.45166	29.0547	0.862108	3	3.36553	40S ribosomal protein S27 OS=Mus musculus GN=Rps27 PE=1 SV=3 - [RS27_MOUSE]
E9Q3X0	16.32	25	12	870	96.7977	5.64307	87.6309	0.8621	14	10.0464	Uncharacterized protein OS=Mus musculus GN=Mvp PE=4 SV=1 - [E9Q3X0_MOUSE]
Q3UN82	2.56	1	1	468	50.2041	8.41162	6.773	0.860983	1		Putative uncharacterized protein OS=Mus musculus GN=Pcolce PE=2 SV=1 - [Q3UN82_MOUSE]
P14069	8.99	1	1	89	10.0443	5.47803	4.07149	0.858177	1		Protein S100-A6 OS=Mus musculus GN=S100a6 PE=1 SV=3 - [S10A6_MOUSE]
Q61595-2	2.08	2	2	1200	137.6	6.26514	22.4787	0.857229	2	32.6742	Isoform 2 of Kinectin OS=Mus musculus GN=Ktn1 - [KTN1_MOUSE]
Q5EBK8	17.2	2	1	93	10.2361	4.94482	6.43306	0.852488	1		Dynlt1 protein OS=Mus musculus GN=Dynlt1b PE=4 SV=1 - [Q5EBK8_MOUSE]
O08749	18.27	15	7	509	54.2382	7.89893	67.1634	0.850844	8	9.77457	Dihydrolipoyl dehydrogenase, mitochondrial OS=Mus musculus GN=Dld PE=1 SV=2 - [DLDH_MOUSE]
Q3UFZ6	6.82	2	2	337	37.5595	4.75439	6.18048	0.84677	2	11.0499	Putative uncharacterized protein (Fragment) OS=Mus musculus GN=Caprin1 PE=2 SV=1 - [Q3UFZ6_MOUSE]
A2AMM0	9.67	6	3	362	40.9833	8.646	20.1594	0.845947	4	9.38451	Muscle-related coiled-coil protein OS=Mus musculus GN=Murc PE=2 SV=1 - [MURC_MOUSE]
Q3UR88	17.62	9	5	386	43.4893	5.12256	27.5833	0.845723	4	15.8933	Ras GTPase-activating protein-binding protein 1 OS=Mus musculus GN=G3bp1 PE=2 SV=1 - [Q3UR88_MOUSE]
Q8CC88-2	3.66	3	3	1038	116.112	7.07861	11.4025	0.843932	2	0.346513	Isoform 2 of Uncharacterized protein KIAA0564 homolog OS=Mus musculus GN=Kiaa0564 - [K0564_MOUSE]
Q8BMK4	6.09	2	2	575	63.6536	5.64307	6.23852	0.842495	2	21.5781	Cytoskeleton-associated protein 4 OS=Mus musculus GN=Ckap4 PE=2 SV=2 - [CKAP4_MOUSE]
Q8BSW9	5.3	1	1	151	17.2868	6.30322	2.09477	0.835714	1		RIKEN cDNA 5330401P04, isoform CRA_e OS=Mus musculus GN=Tmem194b PE=2 SV=1 - [Q8BSW9_MOUSE]
D3YX54	15.94	12	4	207	23.9933	11.4878	48.2772	0.830726	7	34.2583	60S ribosomal protein L13 OS=Mus musculus GN=Rpl13-ps3 PE=3 SV=1 - [D3YX54_MOUSE]
P62743	4.93	1	1	142	17.0067	6.17627	5.57821	0.828787	1		AP-2 complex subunit sigma OS=Mus musculus GN=Ap2s1 PE=1 SV=1 - [AP2S1_MOUSE]
Q6IRT4	15.28	8	4	360	37.8573	5.57959	34.223	0.828072	5	12.3816	Eukaryotic translation initiation factor 3, subunit F OS=Mus musculus GN=Eif3f PE=1 SV=1 - [Q6IRT4_MOUSE]
Q6ZWY3	41.67	7	5	84	9.47087	9.45166	26.2733	0.82806	2	10.5871	40S ribosomal protein S27-like OS=Mus musculus GN=Rps27l PE=2 SV=3 - [RS27L_MOUSE]
Q76MZ3	15.11	11	7	589	65.2809	5.10986	35.0882	0.827268	8	7.13071	Serine/threonine-protein phosphatase 2A 65 kDa regulatory subunit A alpha isoform OS=Mus musculus GN=Ppp2r1a PE=1 SV=3 - [2AAA_MOUSE]
Q99JY0	13.05	11	6	475	51.3534	9.37842	34.974	0.826491	7	30.7859	Trifunctional enzyme subunit beta, mitochondrial OS=Mus musculus GN=Hadhb PE=1 SV=1 - [ECHB_MOUSE]
Q62261	16.76	66	34	2363	274.052	5.57959	218.401	0.825384	43	40.4176	Spectrin beta chain, brain 1 OS=Mus musculus GN=Sptbn1 PE=1 SV=2 - [SPTB2_MOUSE]
Q3U931	6.25	1	1	448	50.616	5.37646	5.77317	0.824913	1		Putative uncharacterized protein OS=Mus musculus GN=G3bp2 PE=2 SV=1 - [Q3U931_MOUSE]
Q3UIJ2	16.53	12	6	472	51.0732	8.39697	53.3256	0.824052	7	4.75993	Putative uncharacterized protein OS=Mus musculus GN=Eif2s3x PE=2 SV=1 - [Q3UIJ2_MOUSE]
E9PUM3	8.09	7	5	754	87.4561	8.51416	27.3323	0.821706	4	10.9795	Phosphorylase OS=Mus musculus GN=Pygm PE=3 SV=1 - [E9PUM3_MOUSE]
Q61879	16.4	53	29	1976	228.855	5.5415	233.862	0.820803	13	11.9154	Myosin-10 OS=Mus musculus GN=Myh10 PE=1 SV=2 - [MYH10_MOUSE]
Q80UW6	5.22	2	2	498	55.9253	6.3667	6.04233	0.81432	2	1.42666	Parp4 protein (Fragment) OS=Mus musculus GN=Parp4 PE=2 SV=1 - [Q80UW6_MOUSE]
Q6PB66	9.48	12	10	1392	156.516	6.82959	50.4418	0.813554	10	20.0835	Leucine-rich PPR motif-containing protein, mitochondrial OS=Mus musculus GN=Lrpprc PE=1 SV=2 - [LPPRC_MOUSE]
Q8QZY1	15.25	9	8	564	66.5703	6.44287	35.1755	0.812874	8	7.35007	Eukaryotic translation initiation factor 3 subunit L OS=Mus musculus GN=Eif3l PE=1 SV=1 - [EIF3L_MOUSE]
Q3UL78	6.8	1	1	147	16.4926	6.55127	4.59132	0.809533	1		Cell division control protein 42 homolog OS=Mus musculus GN=Cdc42 PE=2 SV=1 - [Q3UL78_MOUSE]
D3Z3R1	29.81	5	4	104	12.1218	11.356	23.442	0.809489	3	5.96627	60S ribosomal protein L36 OS=Mus musculus GN=Gm5745 PE=3 SV=1 - [D3Z3R1_MOUSE]
Q99JI4	24.42	15	8	389	45.5072	5.51611	50.0667	0.807888	9	27.499	26S proteasome non-ATPase regulatory subunit 6 OS=Mus musculus GN=Psmd6 PE=2 SV=1 - [PSMD6_MOUSE]
Q8BKZ9	4.59	4	2	501	53.9652	7.75244	17.6541	0.804586	2	1.99217	Pyruvate dehydrogenase protein X component, mitochondrial OS=Mus musculus GN=Pdhx PE=2 SV=1 - [ODPX_MOUSE]
Q9CQV1	12.8	1	1	125	13.7763	9.64209	4.86346	0.798737	1		Mitochondrial import inner membrane translocase subunit TIM16 OS=Mus musculus GN=Pam16 PE=2 SV=1 - [TIM16_MOUSE]
P70333	9.58	7	3	449	49.2483	6.30322	31.674	0.79724	3	6.59681	Heterogeneous nuclear ribonucleoprotein H2 OS=Mus musculus GN=Hnrnph2 PE=1 SV=1 - [HNRH2_MOUSE]
Q0QEW9	27.81	21	5	169	19.2189	11.8833	75.457	0.795152	13	22.6698	60S ribosomal protein L18 (Fragment) OS=Mus musculus GN=Rpl18 PE=2 SV=1 - [Q0QEW9_MOUSE]
Q3TKD0	5.08	5	4	807	91.6776	4.91943	14.5053	0.793547	4	13.2817	Putative uncharacterized protein (Fragment) OS=Mus musculus GN=Tnpo1 PE=2 SV=1 - [Q3TKD0_MOUSE]
Q60597-2	9.38	11	8	1013	115.345	7.03467	49.4463	0.792248	8	15.0979	Isoform 2 of 2-oxoglutarate dehydrogenase, mitochondrial OS=Mus musculus GN=Ogdh - [ODO1_MOUSE]
Q8C8E3	3.15	2	1	413	46.3919	5.021	7.34289	0.792045	1		Putative uncharacterized protein (Fragment) OS=Mus musculus GN=Wdr47 PE=2 SV=2 - [Q8C8E3_MOUSE]
Q8K3J2	13.87	3	2	173	19.563	5.37646	7.53269	0.791517	1		Apoptosis regulator BAX OS=Mus musculus GN=Bax PE=2 SV=1 - [Q8K3J2_MOUSE]
B2RRE7	1.08	1	1	1107	122.979	6.75635	2.11852	0.791426	1		OTU domain-containing protein 4 OS=Mus musculus GN=Otud4 PE=1 SV=1 - [OTUD4_MOUSE]
P14685	35.09	30	13	530	60.6803	8.44092	119.757	0.790644	16	13.6423	26S proteasome non-ATPase regulatory subunit 3 OS=Mus musculus GN=Psmd3 PE=2 SV=3 - [PSMD3_MOUSE]
Q3THW7	14.77	5	4	352	39.779	6.53662	25.2346	0.785453	3	5.82609	Putative uncharacterized protein OS=Mus musculus GN=Eif3h PE=2 SV=1 - [Q3THW7_MOUSE]
E0CXB1	7.93	1	1	227	25.2479	7.85498	5.89833	0.784326	1		Proteasome subunit alpha type-6 OS=Mus musculus GN=Psma6 PE=4 SV=1 - [E0CXB1_MOUSE]
Q6PHM1	7.73	2	1	220	24.1791	4.86865	9.09953	0.783102	1		Lamc1 protein (Fragment) OS=Mus musculus GN=Lamc1 PE=2 SV=1 - [Q6PHM1_MOUSE]
Q9R0B9	1.36	1	1	737	84.4346	6.88818	2.35794	0.782232	1		Procollagen-lysine,2-oxoglutarate 5-dioxygenase 2 OS=Mus musculus GN=Plod2 PE=2 SV=2 - [PLOD2_MOUSE]
P51660	6.12	5	3	735	79.432	8.57275	16.1535	0.781359	3	5.62646	Peroxisomal multifunctional enzyme type 2 OS=Mus musculus GN=Hsd17b4 PE=1 SV=3 - [DHB4_MOUSE]
A2AE03	5.45	1	1	165	18.2166	5.32568	2.13041	0.78051	1		Eukaryotic translation initiation factor 3 subunit I (Fragment) OS=Mus musculus GN=Eif3i PE=4 SV=1 - [A2AE03_MOUSE]
Q8R0P4	7.38	2	1	122	13.2357	7.98682	6.75314	0.778029	1		UPF0366 protein C11orf67 homolog OS=Mus musculus PE=2 SV=1 - [CK067_MOUSE]
B2RQQ7	2.16	3	3	1713	194.614	6.45557	25.2709	0.773744	1		CDC42 binding protein kinase beta OS=Mus musculus GN=Cdc42bpb PE=2 SV=1 - [B2RQQ7_MOUSE]
P26231	5.41	7	4	906	100.044	6.22705	24.802	0.773346	3	11.2267	Catenin alpha-1 OS=Mus musculus GN=Ctnna1 PE=1 SV=1 - [CTNA1_MOUSE]
Q8BMF4	14.49	16	7	642	67.8987	8.57275	64.779	0.770458	12	10.4115	Dihydrolipoyllysine-residue acetyltransferase component of pyruvate dehydrogenase complex, mitochondrial OS=Mus musculus GN=Dlat PE=1 SV=2 - [ODP2_MOUSE]
B7ZCR1	4.26	1	1	235	26.2876	9.17334	6.64566	0.765742	1		Uridine-cytidine kinase 1-like 1 (Fragment) OS=Mus musculus GN=Uckl1 PE=4 SV=1 - [B7ZCR1_MOUSE]
Q9D358	33.54	12	6	158	18.1799	6.7417	32.409	0.765071	7	10.0852	Low molecular weight phosphotyrosine protein phosphatase OS=Mus musculus GN=Acp1 PE=1 SV=3 - [PPAC_MOUSE]
A2AGN7	35	19	10	400	44.6409	5.021	65.2938	0.764845	10	14.1475	26S protease regulatory subunit 6A OS=Mus musculus GN=Psmc3 PE=3 SV=1 - [A2AGN7_MOUSE]
D3Z4D6	13.4	1	1	97	11.5999	8.99756	3.12785	0.762986	1		Protein 2900010M23Rik OS=Mus musculus GN=2900010M23Rik PE=4 SV=1 - [D3Z4D6_MOUSE]
G3UYG7	3.82	2	1	262	29.1303	5.0083	6.97401	0.762245	1		UDP-glucose:glycoprotein glucosyltransferase 1 (Fragment) OS=Mus musculus GN=Uggt1 PE=4 SV=1 - [G3UYG7_MOUSE]
E9Q132	22.56	12	3	133	15.3374	10.8726	30.49	0.760767	5	15.1111	60S ribosomal protein L24 OS=Mus musculus GN=Rpl24 PE=4 SV=1 - [E9Q132_MOUSE]
D3YX79	4.15	1	1	241	26.3852	4.89404	2.10161	0.760722	1		Proteasome subunit alpha type OS=Mus musculus GN=Gm8394 PE=3 SV=1 - [D3YX79_MOUSE]
P62717	16.48	6	3	176	20.7189	10.7114	23.1472	0.759243	4	17.3247	60S ribosomal protein L18a OS=Mus musculus GN=Rpl18a PE=1 SV=1 - [RL18A_MOUSE]
A2AL13	11.34	1	1	194	18.3989	9.5542	4.56967	0.759068	1		Heterogeneous nuclear ribonucleoprotein A3 (Fragment) OS=Mus musculus GN=Hnrnpa3 PE=4 SV=1 - [A2AL13_MOUSE]
Q9QYR6	4.68	16	10	2776	299.957	4.99561	64.1233	0.757909	10	27.3432	Microtubule-associated protein 1A OS=Mus musculus GN=Map1a PE=1 SV=2 - [MAP1A_MOUSE]
Q99L45	14.8	6	4	331	38.0682	5.79541	27.4624	0.757815	3	0.758599	Eukaryotic translation initiation factor 2 subunit 2 OS=Mus musculus GN=Eif2s2 PE=1 SV=1 - [IF2B_MOUSE]
P17742	14.02	4	2	164	17.9599	7.89893	12.2441	0.756446	3	2.07954	Peptidyl-prolyl cis-trans isomerase A OS=Mus musculus GN=Ppia PE=1 SV=2 - [PPIA_MOUSE]
P29341	30.35	36	18	636	70.6259	9.49561	125.548	0.756398	25	18.8732	Polyadenylate-binding protein 1 OS=Mus musculus GN=Pabpc1 PE=1 SV=2 - [PABP1_MOUSE]
Q6ZWN5	14.43	6	3	194	22.5776	10.6528	23.5258	0.756122	4	13.8714	40S ribosomal protein S9 OS=Mus musculus GN=Rps9 PE=2 SV=3 - [RS9_MOUSE]
Q3THA0	7.19	2	2	320	35.5859	5.89697	6.65123	0.754941	2	31.4034	Eukaryotic translation initiation factor 3 subunit G OS=Mus musculus GN=Eif3g PE=2 SV=1 - [Q3THA0_MOUSE]
Q80WJ7	14.34	15	7	579	63.8077	9.33447	49.7551	0.753944	8	9.79319	Protein LYRIC OS=Mus musculus GN=Mtdh PE=1 SV=1 - [LYRIC_MOUSE]
Q60668-3	13.07	6	3	306	32.7341	8.1626	22.915	0.752635	3	19.1402	Isoform 3 of Heterogeneous nuclear ribonucleoprotein D0 OS=Mus musculus GN=Hnrnpd - [HNRPD_MOUSE]
P62911	38.52	11	5	135	15.8498	11.3267	43.8884	0.75257	5	4.79676	60S ribosomal protein L32 OS=Mus musculus GN=Rpl32 PE=2 SV=2 - [RL32_MOUSE]
Q60692	8.82	4	2	238	25.3625	5.10986	12.8215	0.752474	3	3.4407	Proteasome subunit beta type-6 OS=Mus musculus GN=Psmb6 PE=1 SV=3 - [PSB6_MOUSE]
E9Q0D1	7.53	1	1	146	16.7646	6.53662	5.84557	0.750409	1		GTPase-activating protein and VPS9 domain-containing protein 1 (Fragment) OS=Mus musculus GN=Gapvd1 PE=4 SV=1 - [E9Q0D1_MOUSE]
D3Z4H3	21.37	6	4	117	13.3424	11.3413	17.0207	0.74882	4	11.892	Protein Gm10154 OS=Mus musculus GN=Gm10154 PE=4 SV=1 - [D3Z4H3_MOUSE]
Q8C3F2-2	4.66	1	1	236	25.3131	9.70068	2.45117	0.747997	1		Isoform 2 of Constitutive coactivator of PPAR-gamma-like protein 2 OS=Mus musculus GN=Fam120c - [F120C_MOUSE]
Q8R1B4	11.42	22	11	911	105.465	5.78271	70.4119	0.747637	14	14.6853	Eukaryotic translation initiation factor 3 subunit C OS=Mus musculus GN=Eif3c PE=1 SV=1 - [EIF3C_MOUSE]
Q8VDC1	3.83	5	5	1437	162.235	4.98291	16.2362	0.747195	4	7.88921	FYVE and coiled-coil domain-containing protein 1 OS=Mus musculus GN=Fyco1 PE=1 SV=1 - [FYCO1_MOUSE]
Q5M9N6	14.63	1	1	82	8.9887	10.3745	9.96588	0.746804	1		Rpl37a protein OS=Mus musculus GN=Rpl37a PE=1 SV=1 - [Q5M9N6_MOUSE]
Q811C0	3.38	1	1	474	52.5947	7.38623	8.83286	0.746286	1		4.1G protein (Fragment) OS=Mus musculus GN=Epb4.1l2 PE=2 SV=1 - [Q811C0_MOUSE]
P16546-2	17.74	69	41	2452	282.166	5.31299	268.475	0.745454	44	21.8668	Isoform 2 of Spectrin alpha chain, brain OS=Mus musculus GN=Sptan1 - [SPTA2_MOUSE]
Q810B1	22.58	5	3	155	17.4211	10.3745	15.2841	0.744073	2	17.428	Mitochondrial ribosomal protein L43 (Fragment) OS=Mus musculus GN=Mrpl43 PE=2 SV=1 - [Q810B1_MOUSE]
G3UXJ6	4.69	4	2	448	49.6737	7.18115	13.4523	0.74364	2	11.2773	Heterogeneous nuclear ribonucleoprotein Q OS=Mus musculus GN=Syncrip PE=4 SV=1 - [G3UXJ6_MOUSE]
Q3TFD0	5.19	3	2	501	55.3854	8.47021	18.9036	0.743606	3	10.6044	Serine hydroxymethyltransferase OS=Mus musculus GN=Shmt2 PE=2 SV=1 - [Q3TFD0_MOUSE]
Q5RKP0	12.47	6	4	401	42.4947	6.3667	17.5361	0.743373	4	13.5558	Vat1 protein (Fragment) OS=Mus musculus GN=Vat1 PE=2 SV=1 - [Q5RKP0_MOUSE]
Q9D832	2.97	2	1	337	37.7582	8.5874	6.67625	0.74239	1		DnaJ homolog subfamily B member 4 OS=Mus musculus GN=Dnajb4 PE=2 SV=1 - [DNJB4_MOUSE]
Q8C391	6.13	2	2	506	57.2638	7.15186	8.36768	0.739965	2	9.45977	Uncharacterized protein OS=Mus musculus GN=Exoc4 PE=2 SV=1 - [Q8C391_MOUSE]
P62830	25.71	6	4	140	14.8561	10.5063	26.2583	0.739451	4	12.1242	60S ribosomal protein L23 OS=Mus musculus GN=Rpl23 PE=1 SV=1 - [RL23_MOUSE]
Q4FE56	5.13	15	12	2554	290.031	5.8335	65.7793	0.739271	12	20.5094	Ubiquitin carboxyl-terminal hydrolase OS=Mus musculus GN=Usp9x PE=2 SV=1 - [Q4FE56_MOUSE]
Q9JKB3-2	26.03	12	6	292	30.7465	9.62744	50.4826	0.737535	1		Isoform 2 of DNA-binding protein A OS=Mus musculus GN=Csda - [DBPA_MOUSE]
B8JK33	4.06	3	2	640	68.1166	8.32373	8.55605	0.737184	2	24.9785	Heterogeneous nuclear ribonucleoprotein M OS=Mus musculus GN=Hnrnpm PE=4 SV=1 - [B8JK33_MOUSE]
Q3MI48-2	18.15	8	4	292	31.7757	9.92041	30.6343	0.736802	4	1.2552	Isoform 2 of Junctional sarcoplasmic reticulum protein 1 OS=Mus musculus GN=Jsrp1 - [JSPR1_MOUSE]
B1ARA3	58.25	17	8	103	12.2096	10.9165	50.7679	0.73645	11	14.9475	60S ribosomal protein L26 (Fragment) OS=Mus musculus GN=Rpl26 PE=4 SV=1 - [B1ARA3_MOUSE]
P62334	32.9	19	10	389	44.1451	7.48877	66.5538	0.735545	11	12.6133	26S protease regulatory subunit 10B OS=Mus musculus GN=Psmc6 PE=1 SV=1 - [PRS10_MOUSE]
O54724	13.52	8	4	392	43.927	5.51611	30.1813	0.734925	6	8.88393	Polymerase I and transcript release factor OS=Mus musculus GN=Ptrf PE=1 SV=1 - [PTRF_MOUSE]
Q3UEK3	10.78	16	7	677	79.6107	7.62061	79.3258	0.734778	13	14.3856	Putative uncharacterized protein (Fragment) OS=Mus musculus GN=Eif3a PE=2 SV=1 - [Q3UEK3_MOUSE]
P60229	20.9	7	7	445	52.1874	6.03662	24.6898	0.734059	4	27.1795	Eukaryotic translation initiation factor 3 subunit E OS=Mus musculus GN=Eif3e PE=1 SV=1 - [EIF3E_MOUSE]
Q499X9	5.29	3	3	586	65.7634	8.08936	7.97195	0.733826	3	6.73034	Methionine--tRNA ligase, mitochondrial OS=Mus musculus GN=Mars2 PE=2 SV=2 - [SYMM_MOUSE]
P62918	37.35	13	6	257	28.0073	11.0337	53.2468	0.733719	9	23.7835	60S ribosomal protein L8 OS=Mus musculus GN=Rpl8 PE=2 SV=2 - [RL8_MOUSE]
Q3UQJ1	1.51	1	1	730	83.9049	5.60498	2.48491	0.733534	1		Putative uncharacterized protein (Fragment) OS=Mus musculus GN=Vps35 PE=2 SV=1 - [Q3UQJ1_MOUSE]
Q8BM59	2.8	2	1	357	40.9539	6.3667	4.50083	0.733315	1		Putative uncharacterized protein (Fragment) OS=Mus musculus GN=Trip12 PE=2 SV=1 - [Q8BM59_MOUSE]
F6ZEW4	5.17	4	3	658	74.3598	6.17627	24.934	0.732089	2	12.4096	Exportin-2 (Fragment) OS=Mus musculus GN=Cse1l PE=4 SV=1 - [F6ZEW4_MOUSE]
D3YXG3	31.2	6	4	125	13.6996	10.0522	25.4209	0.728051	4	10.6669	Protein Gm4963 OS=Mus musculus GN=Gm4963 PE=4 SV=1 - [D3YXG3_MOUSE]
Q9CSM4	23.53	3	2	85	10.2047	10.6089	14.9845	0.727967	2	4.3329	60S ribosomal protein L27 (Fragment) OS=Mus musculus GN=Rpl27 PE=2 SV=1 - [Q9CSM4_MOUSE]
P24547	4.86	2	2	514	55.7798	7.28369	6.90734	0.727891	2	12.9218	Inosine-5'-monophosphate dehydrogenase 2 OS=Mus musculus GN=Impdh2 PE=1 SV=2 - [IMDH2_MOUSE]
Q66GT5	10.88	2	2	193	21.9286	9.71533	7.15792	0.727378	2	10.8559	Protein-tyrosine phosphatase mitochondrial 1 OS=Mus musculus GN=Ptpmt1 PE=1 SV=1 - [PTPM1_MOUSE]
P27773	6.93	4	3	505	56.6427	6.21436	16.8064	0.726428	3	9.17387	Protein disulfide-isomerase A3 OS=Mus musculus GN=Pdia3 PE=1 SV=2 - [PDIA3_MOUSE]
B7ZWF1	14.22	15	8	661	73.027	7.18115	55.0524	0.726241	10	8.01955	Ddx3x protein OS=Mus musculus GN=Ddx3x PE=2 SV=1 - [B7ZWF1_MOUSE]
E9Q616	39.13	223	98	5656	603.866	6.30322	963.854	0.725425	134	15.9145	Protein Ahnak OS=Mus musculus GN=Ahnak PE=4 SV=1 - [E9Q616_MOUSE]
O08614	2.07	8	6	3429	392.261	5.33838	37.5014	0.724978	4	12.2164	Cytoskeletal protein OS=Mus musculus GN=Utrn PE=2 SV=1 - [O08614_MOUSE]
P62900	20	5	3	125	14.4539	10.5356	28.496	0.7233	3	9.94384	60S ribosomal protein L31 OS=Mus musculus GN=Rpl31 PE=2 SV=1 - [RL31_MOUSE]
D3Z2K2	10.66	1	1	122	14.2706	10.8579	2.5951	0.723241	1		28S ribosomal protein S14, mitochondrial OS=Mus musculus GN=Mrps14 PE=4 SV=1 - [D3Z2K2_MOUSE]
P62855	31.3	5	3	115	13.0071	11.0044	18.9167	0.72282	3	17.7049	40S ribosomal protein S26 OS=Mus musculus GN=Rps26 PE=2 SV=3 - [RS26_MOUSE]
P62892	19.61	2	1	51	6.40265	12.5571	10.2933	0.722043	2	0.631001	60S ribosomal protein L39 OS=Mus musculus GN=Rpl39 PE=2 SV=2 - [RL39_MOUSE]
P26516	14.02	5	4	321	36.5172	6.771	27.5962	0.721665	4	1.65899	26S proteasome non-ATPase regulatory subunit 7 OS=Mus musculus GN=Psmd7 PE=1 SV=2 - [PSD7_MOUSE]
Q9CR57	21.66	16	4	217	23.5492	11.019	53.8727	0.720933	10	9.88391	60S ribosomal protein L14 OS=Mus musculus GN=Rpl14 PE=2 SV=3 - [RL14_MOUSE]
Q9D8E6	34.13	29	14	419	47.124	11.0044	142.942	0.720719	22	16.1717	60S ribosomal protein L4 OS=Mus musculus GN=Rpl4 PE=1 SV=3 - [RL4_MOUSE]
E9Q7U2	15.32	12	7	633	70.8896	4.85596	50.2695	0.716782	7	15.0911	Calcium-binding and coiled-coil domain-containing protein 1 OS=Mus musculus GN=Calcoco1 PE=4 SV=1 - [E9Q7U2_MOUSE]
Q3UFV3	3.27	4	2	765	88.4097	5.88428	21.6376	0.716579	2	17.7351	Putative uncharacterized protein (Fragment) OS=Mus musculus GN=Gcc2 PE=2 SV=1 - [Q3UFV3_MOUSE]
E9PZY0	6.71	1	1	149	16.3494	9.12939	2.18577	0.716257	1		Dual-specificity protein phosphatase isoform MDSP OS=Mus musculus GN=Dusp13 PE=4 SV=1 - [E9PZY0_MOUSE]
Q8BK57	3.7	1	1	351	38.8799	6.29053	5.47186	0.715098	1		Putative uncharacterized protein OS=Mus musculus GN=Eif2b2 PE=2 SV=1 - [Q8BK57_MOUSE]
Q91W50	6.27	5	4	798	88.7348	6.3667	21.6308	0.71499	4	9.04166	Cold shock domain-containing protein E1 OS=Mus musculus GN=Csde1 PE=2 SV=1 - [CSDE1_MOUSE]
D3YU93	30.45	12	7	266	29.9719	10.5356	65.4268	0.714821	8	10.1122	MCG121875 OS=Mus musculus GN=Rpl7a-ps3 PE=4 SV=1 - [D3YU93_MOUSE]
P47911	22.3	19	6	296	33.4889	10.6968	85.0387	0.714596	15	21.0876	60S ribosomal protein L6 OS=Mus musculus GN=Rpl6 PE=1 SV=3 - [RL6_MOUSE]
P70670	21.17	88	30	2187	220.364	9.34912	346.502	0.713442	57	18.5735	Nascent polypeptide-associated complex subunit alpha, muscle-specific form OS=Mus musculus GN=Naca PE=1 SV=2 - [NACAM_MOUSE]
O35685	3.31	1	1	332	38.3343	5.26221	7.86297	0.711154	1		Nuclear migration protein nudC OS=Mus musculus GN=Nudc PE=1 SV=1 - [NUDC_MOUSE]
P14115	39.19	13	6	148	16.595	11.1216	44.9341	0.711067	8	3.6917	60S ribosomal protein L27a OS=Mus musculus GN=Rpl27a PE=2 SV=5 - [RL27A_MOUSE]
Q3TKR5	24.66	11	6	296	34.2477	9.77393	42.9291	0.710789	7	11.2508	Ribosomal protein L5 OS=Mus musculus GN=Rpl5 PE=2 SV=1 - [Q3TKR5_MOUSE]
Q6GQV6	1.23	2	2	1866	211.441	5.80811	17.1869	0.71053	1		Nbas protein (Fragment) OS=Mus musculus GN=Nbas PE=2 SV=1 - [Q6GQV6_MOUSE]
Q99KI0	15.51	15	8	780	85.41	7.92822	56.0028	0.710384	9	12.9604	Aconitate hydratase, mitochondrial OS=Mus musculus GN=Aco2 PE=1 SV=1 - [ACON_MOUSE]
Q9CZU6	5.82	3	2	464	51.7034	8.57275	12.2022	0.70947	1		Citrate synthase, mitochondrial OS=Mus musculus GN=Cs PE=1 SV=1 - [CISY_MOUSE]
Q3U7M6	4.19	2	2	477	50.9572	4.76709	8.20032	0.708405	2	68.8133	Putative uncharacterized protein (Fragment) OS=Mus musculus GN=Itga5 PE=2 SV=1 - [Q3U7M6_MOUSE]
P97499	1.45	2	2	2629	291.275	7.23975	13.4322	0.708404	1		Telomerase protein component 1 OS=Mus musculus GN=Tep1 PE=1 SV=1 - [TEP1_MOUSE]
H3BLI5	3.32	1	1	241	27.1273	10.2134	14.5703	0.707646	1		Coiled-coil domain-containing protein 137 (Fragment) OS=Mus musculus GN=Ccdc137 PE=4 SV=1 - [H3BLI5_MOUSE]
Q5SX40	37.13	143	65	1942	223.203	5.75732	566.38	0.706604	6	21.6077	Myosin-1 OS=Mus musculus GN=Myh1 PE=1 SV=1 - [MYH1_MOUSE]
B2RQS1	1.83	2	1	712	77.6836	5.22412	5.32428	0.706281	1		Striatin-3 OS=Mus musculus GN=Strn3 PE=2 SV=1 - [B2RQS1_MOUSE]
O88738-3	1.19	7	5	4867	530.182	6.06201	27.6721	0.704553	4	14.7681	Isoform 3 of Baculoviral IAP repeat-containing protein 6 OS=Mus musculus GN=Birc6 - [BIRC6_MOUSE]
F7AXP1	12.35	1	1	162	16.4932	6.50732	4.5638	0.703959	1		Polypyrimidine tract-binding protein 1 (Fragment) OS=Mus musculus GN=Ptbp1 PE=4 SV=1 - [F7AXP1_MOUSE]
Q1A602	6.92	7	5	911	104.849	5.43994	32.553	0.70275	1		Non-muscle alpha-actinin 4 OS=Mus musculus GN=Actn4 PE=2 SV=1 - [Q1A602_MOUSE]
Q8BXZ6	4.55	2	2	505	54.3732	7.50342	4.82707	0.702005	1		Putative uncharacterized protein (Fragment) OS=Mus musculus GN=Ankhd1 PE=2 SV=1 - [Q8BXZ6_MOUSE]
P61164	12.5	4	3	376	42.5869	6.63916	13.4218	0.701942	2	0.373839	Alpha-centractin OS=Mus musculus GN=Actr1a PE=2 SV=1 - [ACTZ_MOUSE]
P62849-2	9.23	5	2	130	15.0592	10.8872	22.8848	0.701894	2	6.19497	Isoform 2 of 40S ribosomal protein S24 OS=Mus musculus GN=Rps24 - [RS24_MOUSE]
P62862	20.34	6	3	59	6.64382	12.147	18.3583	0.701406	3	2.52975	40S ribosomal protein S30 OS=Mus musculus GN=Fau PE=3 SV=1 - [RS30_MOUSE]
Q6ZWV7	11.38	5	2	123	14.5436	11.0483	21.0362	0.701148	2	14.0074	60S ribosomal protein L35 OS=Mus musculus GN=Rpl35 PE=2 SV=1 - [RL35_MOUSE]
Q6P3D0	5.64	2	1	195	21.8115	7.12256	9.29159	0.701029	2	28.4045	U8 snoRNA-decapping enzyme OS=Mus musculus GN=Nudt16 PE=2 SV=1 - [NUD16_MOUSE]
D3YYU8	1.66	3	2	1804	197.813	5.41455	21.8247	0.700314	1		Protein Obsl1 OS=Mus musculus GN=Obsl1 PE=4 SV=1 - [D3YYU8_MOUSE]
Q7TMI0	35.34	23	12	416	46.8928	6.48096	85.3462	0.699122	15	20.6833	Psmd11 protein (Fragment) OS=Mus musculus GN=Psmd11 PE=2 SV=1 - [Q7TMI0_MOUSE]
Q5U4C5	3.18	2	2	818	90.6667	5.04639	6.64114	0.699085	2	15.2004	Importin-4 OS=Mus musculus GN=Ipo4 PE=2 SV=1 - [Q5U4C5_MOUSE]
Q99JX4	3.48	1	1	374	42.4899	5.74463	7.0841	0.698878	1		Eukaryotic translation initiation factor 3 subunit M OS=Mus musculus GN=Eif3m PE=2 SV=1 - [EIF3M_MOUSE]
Q8K1G2	1.07	2	1	1220	137.553	6.20166	18.2436	0.698621	2	58.7019	Limbin OS=Mus musculus GN=Evc2 PE=1 SV=1 - [LBN_MOUSE]
Q3TZZ7-2	3.63	1	1	358	39.8597	9.5835	4.31858	0.696125	1		Isoform 2 of Extended synaptotagmin-2 OS=Mus musculus GN=Esyt2 - [ESYT2_MOUSE]
P62267	16.08	7	3	143	15.7977	10.4917	25.1153	0.695708	4	0.759645	40S ribosomal protein S23 OS=Mus musculus GN=Rps23 PE=2 SV=3 - [RS23_MOUSE]
P14131	55.48	19	10	146	16.435	10.2134	65.2763	0.695607	13	6.4131	40S ribosomal protein S16 OS=Mus musculus GN=Rps16 PE=2 SV=4 - [RS16_MOUSE]
Q545F8	16.73	8	5	245	27.4868	9.93506	43.7932	0.695437	7	14.6341	40S ribosomal protein S4, X isoform OS=Mus musculus GN=Rps4x PE=2 SV=1 - [Q545F8_MOUSE]
P67984	48.44	13	7	128	14.7498	9.18799	43.0605	0.695288	7	20.9071	60S ribosomal protein L22 OS=Mus musculus GN=Rpl22 PE=2 SV=2 - [RL22_MOUSE]
B1AT10	13.27	1	1	113	12.8125	9.53955	3.37369	0.693639	1		Musashi homolog 2 (Drosophila) (Fragment) OS=Mus musculus GN=Msi2 PE=4 SV=1 - [B1AT10_MOUSE]
O70569	27.15	9	6	151	16.2905	10.1255	39.019	0.693634	5	2.41162	Ribosomal protein S14 OS=Mus musculus GN=Rps14 PE=2 SV=1 - [O70569_MOUSE]
P97447-2	6.19	2	1	194	21.9963	8.52881	8.5678	0.693466	1		Isoform 2 of Four and a half LIM domains protein 1 OS=Mus musculus GN=Fhl1 - [FHL1_MOUSE]
F5H8M6	53.29	28	13	152	17.6608	10.7407	108.442	0.693144	18	10.8722	Protein Gm10260 OS=Mus musculus GN=Gm10260 PE=3 SV=1 - [F5H8M6_MOUSE]
Q91ZX7	1.74	12	7	4545	504.411	5.36377	65.4264	0.692303	8	8.61319	Prolow-density lipoprotein receptor-related protein 1 OS=Mus musculus GN=Lrp1 PE=1 SV=1 - [LRP1_MOUSE]
D3Z2J3	2.7	4	3	1186	132.945	8.5874	11.6737	0.69119	3	11.5186	Putative ATP-dependent RNA helicase DHX30 OS=Mus musculus GN=Dhx30 PE=4 SV=1 - [D3Z2J3_MOUSE]
Q6A0A9	10.16	9	8	1112	121.569	8.92432	43.9736	0.691109	6	5.47201	Constitutive coactivator of PPAR-gamma-like protein 1 OS=Mus musculus GN=FAM120A PE=1 SV=2 - [F120A_MOUSE]
P35293	5.34	1	1	206	23.0207	5.36377	5.76263	0.690945	1		Ras-related protein Rab-18 OS=Mus musculus GN=Rab18 PE=2 SV=2 - [RAB18_MOUSE]
Q3UU23	4.61	1	1	282	31.5499	5.19873	6.50373	0.690584	1		Putative uncharacterized protein (Fragment) OS=Mus musculus GN=Srp72 PE=2 SV=1 - [Q3UU23_MOUSE]
Q9CQV5	4.79	1	1	167	18.8889	9.75928	2.17801	0.690395	1		28S ribosomal protein S24, mitochondrial OS=Mus musculus GN=Mrps24 PE=2 SV=1 - [RT24_MOUSE]
Q3THJ6	28.5	5	4	214	24.6168	10.0083	39.0472	0.689421	4	12.2658	Putative uncharacterized protein OS=Mus musculus GN=Rpl10 PE=2 SV=1 - [Q3THJ6_MOUSE]
O09167	27.5	11	3	160	18.5501	10.4917	47.4178	0.688964	7	8.43491	60S ribosomal protein L21 OS=Mus musculus GN=Rpl21 PE=2 SV=3 - [RL21_MOUSE]
Q91ZA3	2.07	2	1	724	79.8711	7.25439	6.35564	0.688657	1		Propionyl-CoA carboxylase alpha chain, mitochondrial OS=Mus musculus GN=Pcca PE=2 SV=2 - [PCCA_MOUSE]
P50580	18.27	7	6	394	43.6712	6.85889	22.7598	0.68836	5	62.5091	Proliferation-associated protein 2G4 OS=Mus musculus GN=Pa2g4 PE=1 SV=3 - [PA2G4_MOUSE]
D3Z2T7	16.36	5	3	110	12.5418	10.8872	32.1001	0.688004	3	5.12992	MCG123716 OS=Mus musculus GN=Gm10247 PE=4 SV=1 - [D3Z2T7_MOUSE]
D3Z659	16.29	4	3	221	24.185	9.78857	16.377	0.687111	3	15.5268	Uncharacterized protein OS=Mus musculus GN=Rps2-ps6 PE=3 SV=2 - [D3Z659_MOUSE]
P46978	1.56	1	1	705	80.5449	8.104	4.3176	0.685308	1		Dolichyl-diphosphooligosaccharide--protein glycosyltransferase subunit STT3A OS=Mus musculus GN=Stt3a PE=1 SV=1 - [STT3A_MOUSE]
E9QN08	40	21	7	245	27.2009	5.46533	64.9463	0.684837	2	5.22334	Elongation factor 1-delta (Fragment) OS=Mus musculus GN=Eef1d PE=3 SV=1 - [E9QN08_MOUSE]
Q3TN67	1.9	1	1	580	65.2408	9.1001	6.38252	0.684161	1		Putative uncharacterized protein OS=Mus musculus GN=Tubgcp3 PE=2 SV=1 - [Q3TN67_MOUSE]
E9QAI5	7.35	18	13	2162	236.099	6.49365	55.4525	0.684069	10	19.5106	Protein Cad OS=Mus musculus GN=Cad PE=3 SV=1 - [E9QAI5_MOUSE]
P62192	34.55	18	11	440	49.1537	6.21436	75.5821	0.683435	11	14.2465	26S protease regulatory subunit 4 OS=Mus musculus GN=Psmc1 PE=1 SV=1 - [PRS4_MOUSE]
E9Q8K5	3.34	132	94	33467	3713.74	6.3667	566.831	0.68318	85	23.5248	Uncharacterized protein OS=Mus musculus GN=Ttn PE=4 SV=1 - [E9Q8K5_MOUSE]
A2AVJ7	7.1	17	9	1464	158.301	9.18799	90.2025	0.683048	13	16.2295	Ribosome binding protein 1 OS=Mus musculus GN=Rrbp1 PE=4 SV=1 - [A2AVJ7_MOUSE]
G3XA56	5.7	1	1	193	21.7792	5.78271	4.99193	0.682856	1		MCG14657 OS=Mus musculus GN=Ap3s1-ps2 PE=4 SV=1 - [G3XA56_MOUSE]
Q8BKI2	1.99	2	2	1810	191.845	6.30322	9.8863	0.682765	2	7.57537	Trinucleotide repeat-containing gene 6B protein OS=Mus musculus GN=Tnrc6b PE=2 SV=2 - [TNR6B_MOUSE]
P99027	24.35	6	3	115	11.6438	4.53857	21.8976	0.681725	3	5.64707	60S acidic ribosomal protein P2 OS=Mus musculus GN=Rplp2 PE=1 SV=3 - [RLA2_MOUSE]
Q9CY16	10.22	3	2	186	20.5077	8.92432	7.27322	0.681624	2	6.01099	28S ribosomal protein S28, mitochondrial OS=Mus musculus GN=Mrps28 PE=2 SV=1 - [RT28_MOUSE]
E9PZQ0	4.85	33	20	5035	564.679	5.2749	130.513	0.681285	20	27.4635	Ryanodine receptor 1 OS=Mus musculus GN=Ryr1 PE=1 SV=1 - [RYR1_MOUSE]
E9PYJ6	0.76	2	1	1712	189.435	6.90283	10.6983	0.680905	1		Protein BC057079 OS=Mus musculus GN=BC057079 PE=4 SV=1 - [E9PYJ6_MOUSE]
F8WJ41	53.7	11	6	108	12.3027	10.1548	45.6752	0.68089	8	4.95045	40S ribosomal protein S15a (Fragment) OS=Mus musculus GN=Rps15a PE=4 SV=1 - [F8WJ41_MOUSE]
Q921R2	31.43	6	5	140	16.1322	10.7114	28.8214	0.680099	5	6.36893	40S ribosomal protein S13 OS=Mus musculus GN=Rps13 PE=2 SV=1 - [Q921R2_MOUSE]
Q9JKV1	6.14	4	2	407	42.0337	5.07178	15.654	0.679828	3	19.2991	Proteasomal ubiquitin receptor ADRM1 OS=Mus musculus GN=Adrm1 PE=1 SV=2 - [ADRM1_MOUSE]
Q9WVJ2	17.02	9	6	376	42.7821	5.70654	32.7813	0.679186	7	18.0977	26S proteasome non-ATPase regulatory subunit 13 OS=Mus musculus GN=Psmd13 PE=1 SV=1 - [PSD13_MOUSE]
P35564	6.94	4	3	591	67.2357	4.64014	15.1117	0.679046	3	12.5985	Calnexin OS=Mus musculus GN=Canx PE=1 SV=1 - [CALX_MOUSE]
Q9CY29	15.14	6	4	370	40.0178	4.80518	20.5421	0.678799	4	12.2496	Putative uncharacterized protein OS=Mus musculus GN=Psmd4 PE=2 SV=1 - [Q9CY29_MOUSE]
P41105	24.82	9	5	137	15.7237	12.0151	32.4766	0.678117	6	9.25479	60S ribosomal protein L28 OS=Mus musculus GN=Rpl28 PE=1 SV=2 - [RL28_MOUSE]
Q6NV85	30.77	3	2	91	9.89695	4.60205	7.34762	0.677479	2	21.7296	Ptcd3 protein OS=Mus musculus GN=Ptcd3 PE=2 SV=1 - [Q6NV85_MOUSE]
E9PVC6	10.11	18	12	1553	171.178	5.33838	89.6617	0.677159	13	20.2549	Eukaryotic translation initiation factor 4 gamma 1 OS=Mus musculus GN=Eif4g1 PE=4 SV=1 - [E9PVC6_MOUSE]
P05132-2	13.99	8	4	343	39.7775	8.66064	27.9694	0.675701	2	1.17897	Isoform 2 of cAMP-dependent protein kinase catalytic subunit alpha OS=Mus musculus GN=Prkaca - [KAPCA_MOUSE]
Q9JJ28	4.64	8	5	1271	144.712	6.06201	30.3687	0.675657	6	19.0723	Protein flightless-1 homolog OS=Mus musculus GN=Flii PE=1 SV=1 - [FLII_MOUSE]
D3YZC1	11.72	2	2	256	27.1269	8.03076	7.39531	0.675179	2	20.9825	Propionyl-CoA carboxylase beta chain, mitochondrial (Fragment) OS=Mus musculus GN=Pccb PE=4 SV=1 - [D3YZC1_MOUSE]
O35972	8.9	1	1	146	17.1109	9.75928	4.2145	0.674446	1		39S ribosomal protein L23, mitochondrial OS=Mus musculus GN=Mrpl23 PE=2 SV=1 - [RM23_MOUSE]
Q05BF0	22.86	3	1	70	8.30699	8.71924	7.32205	0.6743	1		Chchd1 protein OS=Mus musculus GN=Chchd1 PE=2 SV=1 - [Q05BF0_MOUSE]
Q922R8	16.82	9	5	440	48.0703	5.13525	34.5045	0.673006	5	17.8259	Protein disulfide-isomerase A6 OS=Mus musculus GN=Pdia6 PE=1 SV=3 - [PDIA6_MOUSE]
Q8BI84-2	1.53	3	2	1239	136.267	4.43701	11.2068	0.67263	2	0.182224	Isoform 2 of Melanoma inhibitory activity protein 3 OS=Mus musculus GN=Mia3 - [MIA3_MOUSE]
P14148	30	15	7	270	31.3998	10.8872	61.3233	0.672552	12	17.1348	60S ribosomal protein L7 OS=Mus musculus GN=Rpl7 PE=2 SV=2 - [RL7_MOUSE]
Q9D0M5	12.36	1	1	89	10.3431	7.37158	4.29342	0.671134	1		Dynein light chain 2, cytoplasmic OS=Mus musculus GN=Dynll2 PE=1 SV=1 - [DYL2_MOUSE]
Q8BTU6	13.54	9	4	362	41.2642	5.64307	30.6188	0.67064	1		Eukaryotic initiation factor 4A-II OS=Mus musculus GN=Eif4a2 PE=2 SV=1 - [Q8BTU6_MOUSE]
P46471	26.1	20	10	433	48.6171	5.94775	72.254	0.670579	14	9.51741	26S protease regulatory subunit 7 OS=Mus musculus GN=Psmc2 PE=1 SV=5 - [PRS7_MOUSE]
Q3UJR6	6.8	3	2	515	55.3197	8.80713	9.34979	0.670123	1		Putative uncharacterized protein (Fragment) OS=Mus musculus GN=Acadvl PE=2 SV=1 - [Q3UJR6_MOUSE]
Q99KR1	37.91	14	8	306	34.144	7.89893	48.0373	0.669108	8	17.2625	Psmc5 protein (Fragment) OS=Mus musculus GN=Psmc5 PE=2 SV=1 - [Q99KR1_MOUSE]
D3YYL7	14.29	1	1	56	6.65435	10.1255	2.26285	0.668463	1		Protein Gm10126 OS=Mus musculus GN=Gm10126 PE=4 SV=1 - [D3YYL7_MOUSE]
E9QL23	1	6	5	5379	614.833	5.70654	38.1293	0.667543	3	66.7267	Uncharacterized protein OS=Mus musculus GN=Dst PE=4 SV=1 - [E9QL23_MOUSE]
F6QH50	7.19	5	4	654	70.4426	7.13721	23.4105	0.667261	2	22.1149	Uncharacterized protein (Fragment) OS=Mus musculus GN=Fxr2 PE=4 SV=1 - [F6QH50_MOUSE]
D6RH37	2.39	2	2	796	87.1404	8.38232	19.3563	0.666924	1		Serine/threonine-protein kinase N1 OS=Mus musculus GN=Pkn1 PE=4 SV=1 - [D6RH37_MOUSE]
Q6ZQ58	3.17	7	3	1072	121.077	8.79248	25.7489	0.666345	4	8.70829	La-related protein 1 OS=Mus musculus GN=Larp1 PE=1 SV=2 - [LARP1_MOUSE]
P62908	58.85	25	13	243	26.6574	9.65674	95.2591	0.665882	18	14.7752	40S ribosomal protein S3 OS=Mus musculus GN=Rps3 PE=1 SV=1 - [RS3_MOUSE]
P14869	36.59	24	7	317	34.1948	6.25244	93.6507	0.665812	16	7.24082	60S acidic ribosomal protein P0 OS=Mus musculus GN=Rplp0 PE=1 SV=3 - [RLA0_MOUSE]
D3Z2H7	1.97	1	1	609	67.8941	8.1333	6.00877	0.665475	1		Catenin delta-1 OS=Mus musculus GN=Ctnnd1 PE=4 SV=1 - [D3Z2H7_MOUSE]
B2RWW1	2.16	2	2	973	102.961	7.02002	6.45836	0.665289	2	7.55573	Microtubule-associated protein 1S OS=Mus musculus GN=Mtap1s PE=2 SV=1 - [B2RWW1_MOUSE]
Q9CQL5	10	2	2	180	20.6636	9.27588	6.92938	0.664165	2	32.8915	39S ribosomal protein L18, mitochondrial OS=Mus musculus GN=Mrpl18 PE=2 SV=1 - [RM18_MOUSE]
Q8BNF8	20.89	24	13	723	80.099	5.23682	89.8593	0.663566	16	19.1741	Putative uncharacterized protein OS=Mus musculus GN=Vcp PE=2 SV=1 - [Q8BNF8_MOUSE]
Q6P549	4.69	9	6	1257	138.887	6.53662	46.6753	0.662567	7	11.851	Phosphatidylinositol 3,4,5-trisphosphate 5-phosphatase 2 OS=Mus musculus GN=Inppl1 PE=1 SV=1 - [SHIP2_MOUSE]
Q6P9Q4	1.84	2	2	1197	129.52	6.27783	11.293	0.662026	2	16.9381	FH1/FH2 domain-containing protein 1 OS=Mus musculus GN=Fhod1 PE=2 SV=3 - [FHOD1_MOUSE]
Q80TM9-3	0.89	2	1	1348	147.518	4.98291	13.3368	0.6587	1		Isoform 3 of Nischarin OS=Mus musculus GN=Nisch - [NISCH_MOUSE]
Q3UWP8	7.88	2	2	368	42.1696	4.7417	4.70815	0.658513	1		Putative uncharacterized protein (Fragment) OS=Mus musculus GN=Calr PE=2 SV=1 - [Q3UWP8_MOUSE]
E9PYD3	4.2	2	2	547	62.1928	5.65576	9.05645	0.658367	2	26.941	Vacuolar protein sorting-associated protein 53 homolog OS=Mus musculus GN=Vps53 PE=4 SV=1 - [E9PYD3_MOUSE]
P62281	52.53	19	11	158	18.419	10.3013	75.7665	0.65744	13	13.1806	40S ribosomal protein S11 OS=Mus musculus GN=Rps11 PE=2 SV=3 - [RS11_MOUSE]
H3BLR8	8.2	2	1	122	13.5997	4.93213	4.51797	0.655967	1		Diphosphoinositol polyphosphate phosphohydrolase 1 OS=Mus musculus GN=Nudt3 PE=4 SV=1 - [H3BLR8_MOUSE]
D3YX34	11.12	21	11	1142	126.742	5.47803	93.0609	0.655179	13	15.0435	Dynactin subunit 1 OS=Mus musculus GN=Dctn1 PE=4 SV=1 - [D3YX34_MOUSE]
P31324	13.94	4	4	416	46.138	4.98291	16.1304	0.655133	1		cAMP-dependent protein kinase type II-beta regulatory subunit OS=Mus musculus GN=Prkar2b PE=1 SV=3 - [KAP3_MOUSE]
P27659	22.08	30	10	403	46.0808	10.2134	147.623	0.654589	17	10.4131	60S ribosomal protein L3 OS=Mus musculus GN=Rpl3 PE=2 SV=3 - [RL3_MOUSE]
Q8BU34	17.16	16	11	839	92.41	5.89697	61.0294	0.65437	13	21.6612	Putative uncharacterized protein (Fragment) OS=Mus musculus GN=Psmd1 PE=2 SV=2 - [Q8BU34_MOUSE]
Q8BU88	12.14	2	2	206	23.7896	9.86182	6.75408	0.653363	2	33.1612	39S ribosomal protein L22, mitochondrial OS=Mus musculus GN=Mrpl22 PE=2 SV=1 - [RM22_MOUSE]
Q9JJI8	34.29	6	4	70	8.19872	10.0962	25.5884	0.651671	3	5.82336	60S ribosomal protein L38 OS=Mus musculus GN=Rpl38 PE=2 SV=3 - [RL38_MOUSE]
Q61316	29.49	51	18	841	94.0733	5.23682	184.962	0.651387	30	24.6225	Heat shock 70 kDa protein 4 OS=Mus musculus GN=Hspa4 PE=1 SV=1 - [HSP74_MOUSE]
G3UYV7	37.5	3	2	56	6.34037	9.96436	8.84789	0.651201	3	10.0289	40S ribosomal protein S28 (Fragment) OS=Mus musculus GN=Rps28 PE=4 SV=1 - [G3UYV7_MOUSE]
P08113	18.45	25	14	802	92.4183	4.81787	91.1968	0.65073	12	8.81551	Endoplasmin OS=Mus musculus GN=Hsp90b1 PE=1 SV=2 - [ENPL_MOUSE]
F6SQH7	3.52	1	1	284	32.6355	7.91357	2.13234	0.649132	1		Polymerase delta-interacting protein 2 (Fragment) OS=Mus musculus GN=Poldip2 PE=4 SV=1 - [F6SQH7_MOUSE]
Q8R010	10.63	3	2	320	35.3552	7.82568	10.3394	0.648402	2	18.5517	Aminoacyl tRNA synthase complex-interacting multifunctional protein 2 OS=Mus musculus GN=Aimp2 PE=1 SV=2 - [AIMP2_MOUSE]
Q3U8P9	2.75	1	1	437	49.0663	6.84424	4.89758	0.648149	1		Putative uncharacterized protein (Fragment) OS=Mus musculus GN=Mogs PE=2 SV=1 - [Q3U8P9_MOUSE]
P54823	11.59	6	4	483	54.1573	8.66064	28.1692	0.647788	4	7.92914	Probable ATP-dependent RNA helicase DDX6 OS=Mus musculus GN=Ddx6 PE=2 SV=1 - [DDX6_MOUSE]
H3BK96	10.12	2	2	257	28.5974	5.021	10.8955	0.647166	2	10.946	Heterogeneous nuclear ribonucleoprotein K (Fragment) OS=Mus musculus GN=Hnrnpk PE=4 SV=1 - [H3BK96_MOUSE]
Q8CBY8-2	7.39	5	3	460	52.2086	7.69385	13.7119	0.646208	3	9.58177	Isoform 2 of Dynactin subunit 4 OS=Mus musculus GN=Dctn4 - [DCTN4_MOUSE]
D3Z6C3	24.24	11	7	264	29.8057	9.72998	57.2346	0.645827	8	13.0669	Protein Gm10119 OS=Mus musculus GN=Gm10119 PE=3 SV=1 - [D3Z6C3_MOUSE]
Q5XJX8	5.31	2	1	245	28.4813	5.8335	5.31522	0.6447	1		Mrps9 protein (Fragment) OS=Mus musculus GN=Mrps9 PE=2 SV=1 - [Q5XJX8_MOUSE]
Q3TXV7	2.11	1	1	521	59.703	6.65381	4.62971	0.644424	1		Putative uncharacterized protein OS=Mus musculus GN=Hexa PE=2 SV=1 - [Q3TXV7_MOUSE]
F6SVV1	43.75	13	6	192	21.8692	10.0229	53.2691	0.644193	9	8.22865	Protein Gm9493 OS=Mus musculus GN=Gm9493 PE=4 SV=1 - [F6SVV1_MOUSE]
E9PUY1	8.8	1	1	125	13.8655	10.4331	2.21426	0.641962	1		28S ribosomal protein S12, mitochondrial (Fragment) OS=Mus musculus GN=Mrps12 PE=3 SV=1 - [E9PUY1_MOUSE]
Q07076	6.26	5	3	463	49.8933	6.17627	17.3706	0.641785	5	1106.78	Annexin A7 OS=Mus musculus GN=Anxa7 PE=2 SV=2 - [ANXA7_MOUSE]
O35295	24.07	9	6	324	33.8808	5.42725	42.2791	0.640633	7	10.9723	Transcriptional activator protein Pur-beta OS=Mus musculus GN=Purb PE=1 SV=3 - [PURB_MOUSE]
Q9Z1Z2	5.14	1	1	350	38.418	5.12256	6.72945	0.639839	1		Serine-threonine kinase receptor-associated protein OS=Mus musculus GN=Strap PE=1 SV=2 - [STRAP_MOUSE]
P63325	30.3	12	5	165	18.9038	10.1548	44.7391	0.638946	7	9.432	40S ribosomal protein S10 OS=Mus musculus GN=Rps10 PE=1 SV=1 - [RS10_MOUSE]
E9Q394	0.9	2	2	2776	303.786	5.37646	14.9488	0.637469	2	8.43265	Protein Akap13 OS=Mus musculus GN=Akap13 PE=4 SV=1 - [E9Q394_MOUSE]
P62242	18.75	8	4	208	24.1902	10.3159	36.6971	0.636651	6	24.598	40S ribosomal protein S8 OS=Mus musculus GN=Rps8 PE=1 SV=2 - [RS8_MOUSE]
Q8BRF7-3	4.52	2	2	597	67.3644	5.74463	4.71731	0.63651	2	44.6191	Isoform 3 of Sec1 family domain-containing protein 1 OS=Mus musculus GN=Scfd1 - [SCFD1_MOUSE]
P05977-2	41.33	19	8	150	16.5891	4.67822	62.8151	0.635637	5	7.12236	Isoform MLC3 of Myosin light chain 1/3, skeletal muscle isoform OS=Mus musculus GN=Myl1 - [MYL1_MOUSE]
P23927	27.43	7	4	175	20.0564	7.32764	37.199	0.634454	5	31.4628	Alpha-crystallin B chain OS=Mus musculus GN=Cryab PE=1 SV=2 - [CRYAB_MOUSE]
Q9CQ62	8.06	2	2	335	36.1907	8.95361	6.25516	0.634286	2	19.8377	2,4-dienoyl-CoA reductase, mitochondrial OS=Mus musculus GN=Decr1 PE=1 SV=1 - [DECR_MOUSE]
E9PV25	1.66	1	1	663	74.6955	8.79248	10.0105	0.634102	1		AP-3 complex subunit beta-1 OS=Mus musculus GN=Ap3b1 PE=4 SV=1 - [E9PV25_MOUSE]
Q9CZX8	35.86	18	8	145	16.0756	10.4038	55.7931	0.632307	10	9.60047	40S ribosomal protein S19 OS=Mus musculus GN=Rps19 PE=1 SV=3 - [RS19_MOUSE]
Q3TL58	7.36	2	1	163	18.6593	4.57666	8.15516	0.631319	1		Putative uncharacterized protein OS=Mus musculus GN=Skp1a PE=2 SV=1 - [Q3TL58_MOUSE]
P52480-2	41.43	24	18	531	57.9479	7.13721	93.1988	0.63025	3	20.3813	Isoform M1 of Pyruvate kinase isozymes M1/M2 OS=Mus musculus GN=Pkm2 - [KPYM_MOUSE]
H3BJU7	5.86	9	5	956	108.52	6.87354	36.3935	0.629718	5	3.58897	Rho guanine nucleotide exchange factor 2 OS=Mus musculus GN=Arhgef2 PE=4 SV=1 - [H3BJU7_MOUSE]
Q922J7	9.15	4	4	481	56.3404	8.06006	16.8663	0.627818	3	42.6932	Ampd3 protein (Fragment) OS=Mus musculus GN=Ampd3 PE=2 SV=1 - [Q922J7_MOUSE]
B7ZWL1	3.87	12	9	2326	260.791	7.02002	49.3182	0.627715	8	9.84332	CCR4-NOT transcription complex subunit 1 OS=Mus musculus GN=Cnot1 PE=2 SV=1 - [B7ZWL1_MOUSE]
Q3U3D3	13.38	35	14	1263	140.111	7.76709	148.284	0.626915	22	16.67	Putative uncharacterized protein OS=Mus musculus GN=Vars PE=2 SV=1 - [Q3U3D3_MOUSE]
Q9Z2X1-2	6.58	5	2	395	43.6579	5.47803	23.4255	0.625256	2	14.2344	Isoform 2 of Heterogeneous nuclear ribonucleoprotein F OS=Mus musculus GN=Hnrnpf - [HNRPF_MOUSE]
Q9DCI9	6.42	1	1	187	21.7193	9.70068	4.54542	0.624042	1		39S ribosomal protein L32, mitochondrial OS=Mus musculus GN=Mrpl32 PE=2 SV=1 - [RM32_MOUSE]
Q497D7	45.61	19	6	114	12.6476	9.5542	89.7264	0.623957	9	18.7812	Rpl30 protein OS=Mus musculus GN=Rpl30 PE=1 SV=1 - [Q497D7_MOUSE]
Q3TF87	45.91	36	20	501	57.0671	6.49365	130.456	0.623534	25	11.5948	Putative uncharacterized protein OS=Mus musculus GN=Dars PE=2 SV=1 - [Q3TF87_MOUSE]
P68134	62.07	59	23	377	42.0239	5.38916	233.424	0.622761	3	3.72023	Actin, alpha skeletal muscle OS=Mus musculus GN=Acta1 PE=1 SV=1 - [ACTS_MOUSE]
D3YYQ0	25	8	5	192	21.9198	9.92041	33.7853	0.620559	5	9.72116	Protein Gm5451 OS=Mus musculus GN=Gm5451 PE=4 SV=1 - [D3YYQ0_MOUSE]
Q6Y5D8-4	1.32	1	1	683	77.1891	7.69385	4.15022	0.619716	1		Isoform 4 of Rho GTPase-activating protein 10 OS=Mus musculus GN=Arhgap10 - [RHG10_MOUSE]
Q60715-2	21.35	15	9	534	60.8477	5.80811	52.674	0.61899	10	23.5403	Isoform 2 of Prolyl 4-hydroxylase subunit alpha-1 OS=Mus musculus GN=P4ha1 - [P4HA1_MOUSE]
Q91WQ3	6.82	5	3	528	59.0681	7.00537	15.0678	0.618796	3	29.2343	Tyrosine--tRNA ligase, cytoplasmic OS=Mus musculus GN=Yars PE=2 SV=3 - [SYYC_MOUSE]
Q8C2K0	25	6	4	164	17.7955	9.5542	23.2618	0.617527	4	22.5087	Putative uncharacterized protein OS=Mus musculus GN=Rpl12 PE=2 SV=1 - [Q8C2K0_MOUSE]
Q99MI1-2	2.36	2	2	976	111.862	6.49365	10.1573	0.616803	1		Isoform 2 of ELKS/Rab6-interacting/CAST family member 1 OS=Mus musculus GN=Erc1 - [RB6I2_MOUSE]
P53996-2	7.65	3	1	170	18.7292	7.7085	13.91	0.614548	2	4.25675	Isoform 2 of Cellular nucleic acid-binding protein OS=Mus musculus GN=Cnbp - [CNBP_MOUSE]
Q922J3-2	2.89	4	3	1315	147.152	5.24951	13.3313	0.613573	3	60.639	Isoform 2 of CAP-Gly domain-containing linker protein 1 OS=Mus musculus GN=Clip1 - [CLIP1_MOUSE]
B7STB7	26.59	17	7	346	38.726	7.37158	68.3439	0.612712	12	20.461	Annexin OS=Mus musculus GN=Anxa1 PE=2 SV=1 - [B7STB7_MOUSE]
P28271	1.57	1	1	889	98.0635	7.50342	4.74636	0.612419	1		Cytoplasmic aconitate hydratase OS=Mus musculus GN=Aco1 PE=1 SV=3 - [ACOC_MOUSE]
P62806	38.83	5	4	103	11.3604	11.356	19.3588	0.611303	4	15.2914	Histone H4 OS=Mus musculus GN=Hist1h4a PE=1 SV=2 - [H4_MOUSE]
A2AGT5-2	5.48	12	9	1972	218.568	8.20654	47.7457	0.610766	8	14.8852	Isoform 2 of Cytoskeleton-associated protein 5 OS=Mus musculus GN=Ckap5 - [CKAP5_MOUSE]
P31001	56.08	67	27	469	53.465	5.2749	251.138	0.610169	32	16.4149	Desmin OS=Mus musculus GN=Des PE=1 SV=3 - [DESM_MOUSE]
Q80X54	2.23	2	1	403	47.0108	6.91748	8.37714	0.609879	1		Snx4 protein OS=Mus musculus GN=Snx4 PE=2 SV=1 - [Q80X54_MOUSE]
Q8CI43	30.92	12	5	207	22.7347	5.52881	36.4314	0.608672	5	5.19298	Myosin light chain 6B OS=Mus musculus GN=Myl6b PE=2 SV=1 - [MYL6B_MOUSE]
Q8R3Q7	4.53	2	2	530	59.6445	9.0708	8.23105	0.607288	2	12.9324	Eif2c2 protein (Fragment) OS=Mus musculus GN=Eif2c2 PE=2 SV=2 - [Q8R3Q7_MOUSE]
Q80U35-2	1.05	1	1	1048	114.295	5.36377	2.19793	0.607199	1		Isoform 2 of Rho guanine nucleotide exchange factor 17 OS=Mus musculus GN=Arhgef17 - [ARHGH_MOUSE]
Q8VC94	19.76	10	3	167	19.0121	9.80322	43.6423	0.607153	8	16.7981	Rpl11 protein OS=Mus musculus GN=Rpl11 PE=2 SV=1 - [Q8VC94_MOUSE]
P68181-2	9.17	7	3	338	39.4244	8.55811	23.838	0.606956	1		Isoform 2 of cAMP-dependent protein kinase catalytic subunit beta OS=Mus musculus GN=Prkacb - [KAPCB_MOUSE]
O70622-2	9.31	3	1	204	22.2251	9.43701	9.9656	0.605433	1		Isoform 2 of Reticulon-2 OS=Mus musculus GN=Rtn2 - [RTN2_MOUSE]
D3Z4N4	8.82	1	1	102	10.9844	6.43018	2.31349	0.605418	1		Insulin-like growth factor II (Fragment) OS=Mus musculus GN=Igf2 PE=3 SV=1 - [D3Z4N4_MOUSE]
D3YZ62	3.5	7	5	1828	212.201	8.6167	32.8478	0.605103	2	21.0522	Unconventional myosin-Va OS=Mus musculus GN=Myo5a PE=4 SV=1 - [D3YZ62_MOUSE]
E9PYW9	14.15	12	9	813	91.3869	5.89697	43.9908	0.604689	10	34.9764	Coatomer subunit beta OS=Mus musculus GN=Copb1 PE=3 SV=1 - [E9PYW9_MOUSE]
P10126	35.28	48	15	462	50.0821	9.01221	181.58	0.604531	33	15.2781	Elongation factor 1-alpha 1 OS=Mus musculus GN=Eef1a1 PE=1 SV=3 - [EF1A1_MOUSE]
Q68FD5	27.22	119	46	1675	191.435	5.69385	479.415	0.604348	76	12.369	Clathrin heavy chain 1 OS=Mus musculus GN=Cltc PE=1 SV=3 - [CLH_MOUSE]
D3YYM6	24.18	8	3	182	20.4007	9.5542	34.8238	0.603394	5	11.2833	40S ribosomal protein S5 (Fragment) OS=Mus musculus GN=Rps5 PE=3 SV=1 - [D3YYM6_MOUSE]
B2CY77	30.51	9	6	295	32.8295	4.86865	33.755	0.60166	7	5.69012	Laminin receptor (Fragment) OS=Mus musculus GN=Rpsa PE=2 SV=1 - [B2CY77_MOUSE]
E9QQ96	5.61	25	17	7490	814.534	5.77002	128.273	0.600245	1		Obscurin OS=Mus musculus GN=Obscn PE=4 SV=1 - [E9QQ96_MOUSE]
Q8VEK8	13.98	1	1	93	11.2284	9.48096	3.4255	0.599914	1		Mgp protein (Fragment) OS=Mus musculus GN=Mgp PE=2 SV=1 - [Q8VEK8_MOUSE]
Q9CQN7	14.07	2	2	135	15.252	9.81787	4.57326	0.59927	2	2.71663	39S ribosomal protein L41, mitochondrial OS=Mus musculus GN=Mrpl41 PE=2 SV=1 - [RM41_MOUSE]
Q04690-2	0.89	3	2	2820	317.024	7.26904	17.3477	0.598624	2	12.7741	Isoform 1 of Neurofibromin OS=Mus musculus GN=Nf1 - [NF1_MOUSE]
Q99KJ8	34.83	12	10	402	44.0897	5.26221	51.3695	0.598394	9	24.2342	Dynactin subunit 2 OS=Mus musculus GN=Dctn2 PE=1 SV=3 - [DCTN2_MOUSE]
P60867	22.69	10	3	119	13.3643	9.93506	41.7141	0.597491	6	5.65929	40S ribosomal protein S20 OS=Mus musculus GN=Rps20 PE=1 SV=1 - [RS20_MOUSE]
Q5SUT0	6.15	4	2	618	64.9481	9.37842	20.2229	0.597422	2	7.44524	Ewing sarcoma breakpoint region 1 OS=Mus musculus GN=Ewsr1 PE=2 SV=1 - [Q5SUT0_MOUSE]
P63323	42.42	7	5	132	14.5156	7.23975	26.9078	0.597061	5	21.4321	40S ribosomal protein S12 OS=Mus musculus GN=Rps12 PE=1 SV=2 - [RS12_MOUSE]
Q8C1L7	30.86	5	3	81	8.87444	8.51416	17.6621	0.594794	3	7.65902	40S ribosomal protein S21 OS=Mus musculus GN=Rps21 PE=3 SV=1 - [Q8C1L7_MOUSE]
E0CYN1	17.31	3	1	52	5.59819	12.147	10.31	0.59374	2	1.115	Histone H3.3 (Fragment) OS=Mus musculus GN=H3f3a PE=4 SV=1 - [E0CYN1_MOUSE]
E9Q8C2	19.23	2	1	78	8.90876	10.3745	6.36042	0.593303	1		Signal recognition particle 19 kDa protein OS=Mus musculus GN=Srp19 PE=4 SV=1 - [E9Q8C2_MOUSE]
Q5NCF2	6.9	1	1	145	16.8706	9.15869	4.49737	0.592877	1		Trafficking protein particle complex subunit 1 OS=Mus musculus GN=Trappc1 PE=1 SV=1 - [TPPC1_MOUSE]
Q9CSS6	13.59	1	1	103	11.8078	12.0151	2.29623	0.592124	1		Putative uncharacterized protein (Fragment) OS=Mus musculus GN=1810009A15Rik PE=2 SV=1 - [Q9CSS6_MOUSE]
E9PZJ8	2.55	5	5	2198	250.398	7.02002	23.6503	0.59189	4	10.8304	Activating signal cointegrator 1 complex subunit 3 OS=Mus musculus GN=Ascc3 PE=2 SV=1 - [ASCC3_MOUSE]
B1AT36	22.25	10	8	436	50.5372	7.35693	36.7751	0.591887	8	16.7441	26S proteasome non-ATPase regulatory subunit 12 OS=Mus musculus GN=Psmd12 PE=4 SV=1 - [B1AT36_MOUSE]
Q6A065-3	3.12	2	1	321	35.5098	5.38916	5.45954	0.590742	1		Isoform 3 of Centrosomal protein of 170 kDa OS=Mus musculus GN=Cep170 - [CE170_MOUSE]
G3UWG1	26.67	4	4	105	11.6881	9.64209	11.4424	0.590082	3	72.5349	MCG115977 OS=Mus musculus GN=Gm10108 PE=3 SV=1 - [G3UWG1_MOUSE]
Q8BU30	16.24	38	21	1262	144.179	6.55127	132.458	0.589372	25	12.4434	Isoleucine--tRNA ligase, cytoplasmic OS=Mus musculus GN=Iars PE=2 SV=2 - [SYIC_MOUSE]
P63276	22.96	8	4	135	15.5144	9.84717	24.37	0.587446	5	11.4722	40S ribosomal protein S17 OS=Mus musculus GN=Rps17 PE=1 SV=2 - [RS17_MOUSE]
P50516-2	2.95	1	1	509	55.5591	5.90967	5.77842	0.586894	1		Isoform 2 of V-type proton ATPase catalytic subunit A OS=Mus musculus GN=Atp6v1a - [VATA_MOUSE]
P32233	21.8	8	6	367	40.4868	8.89502	28.5404	0.586041	6	6.61919	Developmentally-regulated GTP-binding protein 1 OS=Mus musculus GN=Drg1 PE=1 SV=1 - [DRG1_MOUSE]
P54775	16.51	10	6	418	47.3786	5.21143	42.2728	0.58599	7	27.1031	26S protease regulatory subunit 6B OS=Mus musculus GN=Psmc4 PE=1 SV=2 - [PRS6B_MOUSE]
Q9DC23	20.18	23	14	793	90.5251	6.96143	94.1659	0.585828	17	19.3264	DnaJ homolog subfamily C member 10 OS=Mus musculus GN=Dnajc10 PE=1 SV=2 - [DJC10_MOUSE]
E9Q0X0	7.19	2	1	139	15.69	5.93506	5.97032	0.584251	2	30.838	Proteasome subunit alpha type (Fragment) OS=Mus musculus GN=Psma4 PE=3 SV=1 - [E9Q0X0_MOUSE]
Q5XJY5	11.55	8	5	511	57.1932	6.21436	33.0891	0.583982	5	7.88301	Coatomer subunit delta OS=Mus musculus GN=Arcn1 PE=2 SV=2 - [COPD_MOUSE]
Q91VZ1	2.7	1	1	519	58.4168	5.12256	4.76934	0.583914	1		Snx2 protein OS=Mus musculus GN=Snx2 PE=2 SV=1 - [Q91VZ1_MOUSE]
Q9QZE5	4.92	4	4	874	97.4504	5.35107	22.8237	0.583836	4	4.70794	Coatomer subunit gamma-1 OS=Mus musculus GN=Copg1 PE=2 SV=1 - [COPG1_MOUSE]
F6ZKL1	11.34	1	1	97	10.9278	7.25439	3.0338	0.581348	1		Proteasome subunit alpha type-7-like OS=Mus musculus GN=Psma8 PE=4 SV=1 - [F6ZKL1_MOUSE]
Q8BP47	4.11	2	2	559	64.238	5.85889	15.9449	0.580441	1		Asparagine--tRNA ligase, cytoplasmic OS=Mus musculus GN=Nars PE=1 SV=2 - [SYNC_MOUSE]
Q9WTL4	0.77	1	1	1300	144.782	6.63916	2.11657	0.579155	1		Insulin receptor-related protein OS=Mus musculus GN=Insrr PE=1 SV=2 - [INSRR_MOUSE]
Q3TDX2	2.75	1	1	437	48.804	8.03076	2.41655	0.578044	1		Putative uncharacterized protein OS=Mus musculus GN=Vps4a PE=2 SV=1 - [Q3TDX2_MOUSE]
Q52KR3-6	2.2	5	5	3043	334.495	4.44971	31.4952	0.575956	4	3.28442	Isoform 6 of Protein prune homolog 2 OS=Mus musculus GN=Prune2 - [PRUN2_MOUSE]
Q9JHU4	18.04	135	76	4644	531.71	6.41748	531.197	0.57541	86	18.6145	Cytoplasmic dynein 1 heavy chain 1 OS=Mus musculus GN=Dync1h1 PE=1 SV=2 - [DYHC1_MOUSE]
Q07079	19.56	5	4	271	30.3518	8.11865	20.1925	0.575268	4	66.5742	Insulin-like growth factor-binding protein 5 OS=Mus musculus GN=Igfbp5 PE=1 SV=1 - [IBP5_MOUSE]
P42227-2	7.76	6	3	722	83.0733	7.12256	24.4369	0.574738	3	21.3315	Isoform Stat3B of Signal transducer and activator of transcription 3 OS=Mus musculus GN=Stat3 - [STAT3_MOUSE]
Q9D8N0	30.21	30	12	437	50.0292	6.7417	148.806	0.573684	19	12.4733	Elongation factor 1-gamma OS=Mus musculus GN=Eef1g PE=1 SV=3 - [EF1G_MOUSE]
Q3TIV5	10.09	3	3	426	48.2974	5.30029	7.64889	0.573258	2	43.3371	Zinc finger CCCH domain-containing protein 15 OS=Mus musculus GN=Zc3h15 PE=1 SV=2 - [ZC3HF_MOUSE]
Q8CCP0-4	2.41	1	1	415	47.6151	6.63916	5.77846	0.573215	1		Isoform 4 of Nuclear export mediator factor Nemf OS=Mus musculus GN=Nemf - [NEMF_MOUSE]
O70194	4.74	4	2	548	63.9484	6.04932	17.9939	0.572956	3	12.1389	Eukaryotic translation initiation factor 3 subunit D OS=Mus musculus GN=Eif3d PE=1 SV=2 - [EIF3D_MOUSE]
P47857	12.95	14	8	780	85.2146	8.00146	65.8961	0.572904	9	16.0544	6-phosphofructokinase, muscle type OS=Mus musculus GN=Pfkm PE=1 SV=3 - [K6PF_MOUSE]
Q6PDL0	8.74	4	3	492	54.1846	6.27783	16.5235	0.571502	2	4.56159	Cytoplasmic dynein 1 light intermediate chain 2 OS=Mus musculus GN=Dync1li2 PE=1 SV=2 - [DC1L2_MOUSE]
Q91X76	21.79	13	7	390	46.0043	8.27979	41.4304	0.571411	8	12.3052	5'-nucleotidase domain containing 2 OS=Mus musculus GN=Nt5dc2 PE=2 SV=1 - [Q91X76_MOUSE]
Q571K1	2.45	4	4	1916	220.845	5.24951	19.0738	0.570676	3	28.9397	MKIAA4151 protein (Fragment) OS=Mus musculus GN=Golgb1 PE=2 SV=1 - [Q571K1_MOUSE]
A2AN08-3	4.6	27	21	5156	569.939	6.06201	119.558	0.569581	22	21.3733	Isoform 3 of E3 ubiquitin-protein ligase UBR4 OS=Mus musculus GN=Ubr4 - [UBR4_MOUSE]
F6QL70	12.34	4	2	154	16.9557	11.8394	14.2435	0.567296	4	7.44344	Protein Gm17669 OS=Mus musculus GN=Gm17669 PE=4 SV=1 - [F6QL70_MOUSE]
Q6A0A2-2	1.52	1	1	657	72.4935	6.22705	2.16156	0.567237	1		Isoform 2 of La-related protein 4B OS=Mus musculus GN=Larp4b - [LAR4B_MOUSE]
Q501J6	9.85	12	5	650	72.354	8.5874	38.2452	0.566849	3	14.6685	Probable ATP-dependent RNA helicase DDX17 OS=Mus musculus GN=Ddx17 PE=2 SV=1 - [DDX17_MOUSE]
G5E8V9	10.46	3	3	373	41.4925	6.75635	12.951	0.564644	3	0.228862	MCG18094 (Fragment) OS=Mus musculus GN=Arfip1 PE=4 SV=1 - [G5E8V9_MOUSE]
Q8BH43	6.44	2	2	497	54.04	5.52881	6.75618	0.563882	2	73.4229	Wiskott-Aldrich syndrome protein family member 2 OS=Mus musculus GN=Wasf2 PE=1 SV=1 - [WASF2_MOUSE]
Q6A096	7.14	1	1	154	17.2209	4.85596	2.34273	0.561462	1		MKIAA0264 protein (Fragment) OS=Mus musculus GN=Mrps27 PE=2 SV=1 - [Q6A096_MOUSE]
G3UXT7	25.38	3	2	130	13.9986	8.96826	13.7627	0.561383	2	2.8208	RNA-binding protein FUS (Fragment) OS=Mus musculus GN=Fus PE=4 SV=1 - [G3UXT7_MOUSE]
Q7TMB8	8.38	16	9	1253	145.148	6.90283	58.342	0.560409	11	11.3947	Cytoplasmic FMR1-interacting protein 1 OS=Mus musculus GN=Cyfip1 PE=1 SV=1 - [CYFP1_MOUSE]
O08539-2	23.04	13	7	434	47.9839	5.14795	53.8235	0.560396	9	12.3356	Isoform 2 of Myc box-dependent-interacting protein 1 OS=Mus musculus GN=Bin1 - [BIN1_MOUSE]
B9EHJ3	4.33	7	6	1685	188.736	6.66846	30.7244	0.559757	6	17.8341	Tight junction protein ZO-1 OS=Mus musculus GN=Tjp1 PE=2 SV=1 - [B9EHJ3_MOUSE]
Q8BU95	8.5	2	1	153	16.4834	8.80713	7.87854	0.559753	1		Enoyl Coenzyme A hydratase, short chain, 1, mitochondrial, isoform CRA_c OS=Mus musculus GN=Echs1 PE=2 SV=1 - [Q8BU95_MOUSE]
E9Q8F4	0.84	4	1	713	74.2778	8.45557	20.1616	0.559287	3	101253	NAD(P) transhydrogenase, mitochondrial OS=Mus musculus GN=Nnt PE=4 SV=1 - [E9Q8F4_MOUSE]
A2AR07	7.61	1	1	184	21.3992	8.98291	2.84343	0.559073	1		Lupus La protein homolog (Fragment) OS=Mus musculus GN=Ssb PE=4 SV=1 - [A2AR07_MOUSE]
Q99JL6	22.56	6	2	133	15.0984	9.99365	25.7639	0.55902	5	20.1453	Ribosomal protein OS=Mus musculus GN=Rpl10a PE=2 SV=1 - [Q99JL6_MOUSE]
F8WIE8	2.49	2	2	962	111.092	9.31982	13.4875	0.558447	1		Unconventional myosin-Ic OS=Mus musculus GN=Myo1c PE=4 SV=1 - [F8WIE8_MOUSE]
Q8BFP4	13.04	2	1	115	13.1647	9.17334	5.60677	0.55666	1		Putative uncharacterized protein (Fragment) OS=Mus musculus GN=Pdk1 PE=2 SV=1 - [Q8BFP4_MOUSE]
Q3UMP4	25.69	17	8	401	43.979	8.54346	72.9657	0.555881	10	10.7163	Putative uncharacterized protein OS=Mus musculus GN=Serbp1 PE=2 SV=1 - [Q3UMP4_MOUSE]
P08228	7.14	1	1	154	15.9328	6.50732	8.56332	0.555624	1		Superoxide dismutase [Cu-Zn] OS=Mus musculus GN=Sod1 PE=1 SV=2 - [SODC_MOUSE]
Q3TIN2	23.1	22	15	775	87.6869	7.21045	79.8382	0.554504	16	17.7907	Putative uncharacterized protein OS=Mus musculus GN=Qars PE=2 SV=1 - [Q3TIN2_MOUSE]
Q3UPL0-2	9.15	14	8	1191	129.483	7.41553	47.3251	0.553588	8	22.9087	Isoform 2 of Protein transport protein Sec31A OS=Mus musculus GN=Sec31a - [SC31A_MOUSE]
Q3V457	5.77	1	1	208	23.4643	8.63135	2.0845	0.553447	1		MAP kinase-interacting serine/threonine kinase 1, isoform CRA_a OS=Mus musculus GN=Mknk1 PE=2 SV=1 - [Q3V457_MOUSE]
Q9EPL8	3.66	5	3	1038	119.41	4.81787	19.5348	0.552936	4	17.7295	Importin-7 OS=Mus musculus GN=Ipo7 PE=1 SV=2 - [IPO7_MOUSE]
P34884	7.83	2	1	115	12.4962	7.34229	7.2068	0.550941	1		Macrophage migration inhibitory factor OS=Mus musculus GN=Mif PE=1 SV=2 - [MIF_MOUSE]
P38647	36.67	70	22	679	73.4827	6.21436	251.357	0.549803	42	18.7748	Stress-70 protein, mitochondrial OS=Mus musculus GN=Hspa9 PE=1 SV=2 - [GRP75_MOUSE]
Q9CX86	4.92	1	1	305	30.5117	9.30518	2.78634	0.5498	1		Heterogeneous nuclear ribonucleoprotein A0 OS=Mus musculus GN=Hnrnpa0 PE=1 SV=1 - [ROA0_MOUSE]
Q570Y9	18.34	11	6	409	46.0902	7.91357	35.7091	0.54965	7	23.5224	DEP domain-containing mTOR-interacting protein OS=Mus musculus GN=Deptor PE=1 SV=2 - [DPTOR_MOUSE]
B9EIU1	29.76	87	39	1512	169.856	7.59131	360.931	0.548136	55	20.5248	Glutamyl-prolyl-tRNA synthetase OS=Mus musculus GN=Eprs PE=2 SV=1 - [B9EIU1_MOUSE]
Q71LX4	3.07	7	6	2375	253.462	5.79541	33.8901	0.547773	1		Talin-2 OS=Mus musculus GN=Tln2 PE=1 SV=3 - [TLN2_MOUSE]
Q99JX6	26.09	29	14	667	75.213	5.50342	120.926	0.547579	21	28.0296	Annexin OS=Mus musculus GN=Anxa6 PE=2 SV=1 - [Q99JX6_MOUSE]
Q99M71	4.02	1	1	224	25.4687	7.57666	4.97709	0.547521	1		Mammalian ependymin-related protein 1 OS=Mus musculus GN=Epdr1 PE=2 SV=1 - [EPDR1_MOUSE]
G3X922	2.27	4	4	2243	254.278	6.771	19.5996	0.546465	3	12.8265	MCG115602 OS=Mus musculus GN=Dnajc13 PE=4 SV=1 - [G3X922_MOUSE]
Q91YK6	23.49	9	4	149	16.9297	10.3892	32.3465	0.546091	6	20.4073	Rpl23a protein (Fragment) OS=Mus musculus GN=Rpl23a PE=1 SV=1 - [Q91YK6_MOUSE]
Q3TF41	7.88	2	2	368	42.7059	4.55127	9.30504	0.546072	2	23.0657	Nucleosome assembly protein 1-like 1, isoform CRA_d OS=Mus musculus GN=Nap1l1 PE=2 SV=1 - [Q3TF41_MOUSE]
A0AUM9	10.96	3	3	365	40.8269	6.53662	17.5178	0.545548	3	12.0148	Eif2b3 protein OS=Mus musculus GN=Eif2b3 PE=2 SV=2 - [A0AUM9_MOUSE]
O55029	8.73	10	7	905	102.384	5.30029	37.651	0.545518	7	14.1812	Coatomer subunit beta' OS=Mus musculus GN=Copb2 PE=2 SV=2 - [COPB2_MOUSE]
Q68FL6	12.64	20	9	902	101.366	7.13721	84.5723	0.54546	13	17.0561	Methionine--tRNA ligase, cytoplasmic OS=Mus musculus GN=Mars PE=2 SV=1 - [SYMC_MOUSE]
P20108	12.84	4	3	257	28.1094	7.57666	15.0323	0.545154	3	6.51885	Thioredoxin-dependent peroxide reductase, mitochondrial OS=Mus musculus GN=Prdx3 PE=1 SV=1 - [PRDX3_MOUSE]
P19096	14.78	72	33	2504	272.257	6.58057	269.605	0.544437	46	18.1899	Fatty acid synthase OS=Mus musculus GN=Fasn PE=1 SV=2 - [FAS_MOUSE]
P40124	12.03	5	4	474	51.5324	7.51807	18.4004	0.543861	4	6.7888	Adenylyl cyclase-associated protein 1 OS=Mus musculus GN=Cap1 PE=1 SV=4 - [CAP1_MOUSE]
Q8C1B7-3	13.88	13	7	425	48.934	6.81494	67.4494	0.543802	5	26.9957	Isoform 3 of Septin-11 OS=Mus musculus GN=Sept11 - [SEP11_MOUSE]
Q61699-2	13.27	16	8	814	91.6392	5.74463	72.1254	0.543408	8	12.6927	Isoform HSP105-beta of Heat shock protein 105 kDa OS=Mus musculus GN=Hsph1 - [HS105_MOUSE]
P97384	11.73	7	5	503	54.0448	7.66455	25.6442	0.542171	5	40.6264	Annexin A11 OS=Mus musculus GN=Anxa11 PE=1 SV=2 - [ANX11_MOUSE]
G5E896	6.26	11	7	1406	152.389	5.8208	38.6756	0.542055	7	18.1241	Enhancer of mRNA decapping 4, isoform CRA_b OS=Mus musculus GN=Edc4 PE=4 SV=1 - [G5E896_MOUSE]
Q8K5D8	2.5	2	1	559	65.271	7.57666	9.49985	0.540298	1		Protein phosphatase 2a regulatory b56-delta subunit (Fragment) OS=Mus musculus GN=Ppp2r5d PE=2 SV=1 - [Q8K5D8_MOUSE]
E9QPE8	37.54	420	185	4686	533.182	5.94775	1576.11	0.539602	270	15.3895	Uncharacterized protein OS=Mus musculus GN=Plec PE=4 SV=1 - [E9QPE8_MOUSE]
P14602-2	37.06	8	5	197	21.9472	6.94678	44.3859	0.539414	2	3.36241	Isoform B of Heat shock protein beta-1 OS=Mus musculus GN=Hspb1 - [HSPB1_MOUSE]
Q6ZPJ3	0.78	1	1	1288	140.746	5.05908	8.15954	0.538714	1		Ubiquitin-conjugating enzyme E2 O OS=Mus musculus GN=Ube2o PE=1 SV=3 - [UBE2O_MOUSE]
P16045	48.15	13	6	135	14.8562	5.49072	60.8801	0.538484	8	13.9647	Galectin-1 OS=Mus musculus GN=Lgals1 PE=1 SV=3 - [LEG1_MOUSE]
Q6PE05	8.55	3	2	304	33.0174	5.09717	10.7225	0.537683	2	4.8716	Mat2a protein OS=Mus musculus GN=Mat2a PE=2 SV=1 - [Q6PE05_MOUSE]
A2AAJ9	4.71	24	17	8891	965.767	5.94775	130.659	0.536992	1		Obscurin OS=Mus musculus GN=Obscn PE=2 SV=2 - [OBSCN_MOUSE]
Q8BTF0	16.67	41	20	1224	138.434	7.66455	148.64	0.536472	29	14.1482	Putative uncharacterized protein OS=Mus musculus GN=Copa PE=2 SV=1 - [Q8BTF0_MOUSE]
Q8C1V4	20.17	29	14	595	67.7545	5.93506	120.214	0.536437	18	16.4954	Lysyl-tRNA synthetase OS=Mus musculus GN=Kars PE=2 SV=1 - [Q8C1V4_MOUSE]
F7C5C1	11.74	3	2	213	24.2863	5.78271	17.6491	0.536376	1		Septin-8 (Fragment) OS=Mus musculus GN=Sept8 PE=4 SV=1 - [F7C5C1_MOUSE]
E9QAT4	2.55	7	6	2357	254.045	5.80811	22.8678	0.53619	4	17.0366	Protein Sec16a OS=Mus musculus GN=Sec16a PE=4 SV=1 - [E9QAT4_MOUSE]
A4FUW1	3.6	3	3	1333	149.141	6.93213	12.5397	0.535741	3	88.2371	4932417H02Rik protein (Fragment) OS=Mus musculus GN=Rptor PE=2 SV=1 - [A4FUW1_MOUSE]
G3UX43	22.06	4	1	68	7.53775	5.80811	18.962	0.535366	2	3.47796	Protein Eef1b2 OS=Mus musculus GN=Eef1b2 PE=4 SV=1 - [G3UX43_MOUSE]
F8WH86	26.27	6	3	118	13.1587	5.0083	22.9574	0.534791	2	20.9782	Transcription elongation factor B polypeptide 2 OS=Mus musculus GN=Tceb2 PE=4 SV=1 - [F8WH86_MOUSE]
G3X9D5	17.5	3	3	120	13.3621	10.2866	12.8694	0.534531	3	9.71627	Histone H2B type 2-B OS=Mus musculus GN=Hist2h2bb PE=3 SV=1 - [G3X9D5_MOUSE]
P42208	29.09	9	6	361	41.4993	6.55127	41.1106	0.533787	6	14.4722	Septin-2 OS=Mus musculus GN=Sept2 PE=1 SV=2 - [SEPT2_MOUSE]
Q3V1Z7	3.24	3	2	740	82.4487	7.21045	9.53226	0.533763	1		Putative uncharacterized protein OS=Mus musculus GN=Ddx1 PE=2 SV=1 - [Q3V1Z7_MOUSE]
Q9CPY7-2	4.92	2	2	488	52.7168	7.03467	5.72816	0.5335	1		Isoform 2 of Cytosol aminopeptidase OS=Mus musculus GN=Lap3 - [AMPL_MOUSE]
Q8CC03	1.29	1	1	695	76.6997	6.13818	2.13987	0.533287	1		Putative uncharacterized protein (Fragment) OS=Mus musculus GN=Ap1g1 PE=2 SV=1 - [Q8CC03_MOUSE]
Q8R5C5	12.77	3	3	376	42.2547	6.40479	12.4223	0.533274	1		Beta-centractin OS=Mus musculus GN=Actr1b PE=1 SV=1 - [ACTY_MOUSE]
A1BN54	11.16	11	8	887	102.655	5.47803	43.2683	0.532255	4	12.7622	Alpha actinin 1a OS=Mus musculus GN=Actn1 PE=2 SV=1 - [A1BN54_MOUSE]
Q60749	3.16	2	1	443	48.3404	8.71924	12.1495	0.53148	1		KH domain-containing, RNA-binding, signal transduction-associated protein 1 OS=Mus musculus GN=Khdrbs1 PE=1 SV=2 - [KHDR1_MOUSE]
P50247	5.32	2	2	432	47.6573	6.53662	9.56197	0.531428	1		Adenosylhomocysteinase OS=Mus musculus GN=Ahcy PE=1 SV=3 - [SAHH_MOUSE]
A2AFS1	11.23	2	2	187	21.248	5.31299	7.61006	0.530755	2	1.30995	Serine--tRNA ligase, cytoplasmic (Fragment) OS=Mus musculus GN=Sars PE=4 SV=1 - [A2AFS1_MOUSE]
P42669	10.9	2	2	321	34.8624	6.44287	13.8335	0.528615	2	15.8968	Transcriptional activator protein Pur-alpha OS=Mus musculus GN=Pura PE=1 SV=1 - [PURA_MOUSE]
D3YYD5	10.48	2	1	124	13.7143	7.95752	10.2202	0.528535	1		Vacuolar protein sorting-associated protein 29 (Fragment) OS=Mus musculus GN=Vps29 PE=4 SV=1 - [D3YYD5_MOUSE]
Q9D1H8	27.97	2	2	118	12.7296	9.5249	7.98294	0.527696	1		39S ribosomal protein L53, mitochondrial OS=Mus musculus GN=Mrpl53 PE=2 SV=1 - [RM53_MOUSE]
E9Q9M5	0.77	1	1	1299	143.363	6.22705	2.25068	0.526994	1		Ubiquitin carboxyl-terminal hydrolase OS=Mus musculus GN=Usp19 PE=3 SV=1 - [E9Q9M5_MOUSE]
Q543N4	2.97	1	1	303	34.8346	9.15869	6.80437	0.526009	1		Putative uncharacterized protein OS=Mus musculus GN=Bysl PE=2 SV=1 - [Q543N4_MOUSE]
P62320	7.94	1	1	126	13.9073	10.3159	2.66527	0.525824	1		Small nuclear ribonucleoprotein Sm D3 OS=Mus musculus GN=Snrpd3 PE=1 SV=1 - [SMD3_MOUSE]
F6VRI6	4.51	1	1	266	29.6604	4.70361	2.46612	0.524841	1		Ubiquitin-like modifier-activating enzyme 5 (Fragment) OS=Mus musculus GN=Uba5 PE=4 SV=1 - [F6VRI6_MOUSE]
E9QL39	1.03	2	2	1849	211.54	6.18896	20.725	0.522788	1		Triple functional domain protein OS=Mus musculus GN=Trio PE=4 SV=1 - [E9QL39_MOUSE]
A2BFF8	13.09	9	6	611	68.2236	5.2876	38.2368	0.522263	4	20.1516	Cytoplasmic dynein 1 intermediate chain 2 OS=Mus musculus GN=Dync1i2 PE=4 SV=1 - [A2BFF8_MOUSE]
P97807-2	2.78	1	1	467	50.0207	7.94287	3.92505	0.521909	1		Isoform Cytoplasmic of Fumarate hydratase, mitochondrial OS=Mus musculus GN=Fh - [FUMH_MOUSE]
B2RY51	5.87	11	9	1976	226.307	5.26221	50.0552	0.521635	9	42.0003	Thyroid hormone receptor interactor 11 OS=Mus musculus GN=Trip11 PE=2 SV=1 - [B2RY51_MOUSE]
Q9CS72	0.83	1	1	1211	137.513	8.19189	6.02229	0.520022	1		Filamin-A-interacting protein 1 OS=Mus musculus GN=Filip1 PE=1 SV=2 - [FLIP1_MOUSE]
P31230	31.94	11	7	310	33.9759	8.35303	62.3036	0.519187	10	6.98589	Aminoacyl tRNA synthase complex-interacting multifunctional protein 1 OS=Mus musculus GN=Aimp1 PE=1 SV=2 - [AIMP1_MOUSE]
P55937-1	4.28	5	5	1447	162.722	5.38916	23.6512	0.518406	4	39.2645	Isoform 1 of Golgin subfamily A member 3 OS=Mus musculus GN=Golga3 - [GOGA3_MOUSE]
Q99JQ9	4.97	2	1	342	38.1913	5.45264	7.48327	0.518296	1		Klc4 protein OS=Mus musculus GN=Klc4 PE=2 SV=1 - [Q99JQ9_MOUSE]
P58064	8.8	1	1	125	14.2997	9.49561	7.80711	0.517792	1		28S ribosomal protein S6, mitochondrial OS=Mus musculus GN=Mrps6 PE=2 SV=3 - [RT06_MOUSE]
F8WJK8	10.22	5	3	362	40.513	5.30029	18.68	0.517403	3	6.05332	Hsc70-interacting protein OS=Mus musculus GN=St13 PE=4 SV=1 - [F8WJK8_MOUSE]
Q8CGK3	7.69	9	6	949	105.776	6.56592	45.3961	0.517291	5	33.6441	Lon protease homolog, mitochondrial OS=Mus musculus GN=Lonp1 PE=1 SV=2 - [LONM_MOUSE]
D6RCW7	5.75	1	1	174	19.9828	5.2749	5.19329	0.515696	1		F-actin-capping protein subunit alpha-2 OS=Mus musculus GN=Capza2 PE=4 SV=1 - [D6RCW7_MOUSE]
Q3UDE2	1.56	1	1	639	73.9958	5.63037	5.66065	0.512213	1		Tubulin--tyrosine ligase-like protein 12 OS=Mus musculus GN=Ttll12 PE=1 SV=1 - [TTL12_MOUSE]
E9QQ62	6.17	6	5	1037	118.408	6.81494	23.5414	0.511455	5	2.27107	Nck-associated protein 1 OS=Mus musculus GN=Nckap1 PE=4 SV=1 - [E9QQ62_MOUSE]
D3Z3R2	13.59	6	2	184	21.2652	10.0815	23.5279	0.510416	2	3.15726	Protein Gm10268 OS=Mus musculus GN=Gm10268 PE=3 SV=2 - [D3Z3R2_MOUSE]
Q3V1M8	4.57	7	5	1268	141.654	6.87354	36.3536	0.508954	6	23.2539	Putative uncharacterized protein OS=Mus musculus GN=Hdlbp PE=2 SV=1 - [Q3V1M8_MOUSE]
P80318	27.89	22	14	545	60.5914	6.69775	85.3765	0.508506	17	16.2317	T-complex protein 1 subunit gamma OS=Mus musculus GN=Cct3 PE=1 SV=1 - [TCPG_MOUSE]
P61089	7.24	2	1	152	17.127	6.56592	6.72704	0.508363	1		Ubiquitin-conjugating enzyme E2 N OS=Mus musculus GN=Ube2n PE=1 SV=1 - [UBE2N_MOUSE]
Q9D0I9	37.73	39	20	660	75.6251	7.54736	138.388	0.508175	29	11.444	Arginine--tRNA ligase, cytoplasmic OS=Mus musculus GN=Rars PE=2 SV=2 - [SYRC_MOUSE]
O08553	9.62	6	4	572	62.2386	6.37939	18.3046	0.507988	2	30.2373	Dihydropyrimidinase-related protein 2 OS=Mus musculus GN=Dpysl2 PE=1 SV=2 - [DPYL2_MOUSE]
Q8BUX2	9.43	1	1	159	17.2494	8.68994	3.35109	0.507824	1		Putative uncharacterized protein OS=Mus musculus GN=Rbms3 PE=2 SV=1 - [Q8BUX2_MOUSE]
Q9D154	46.17	34	17	379	42.5478	6.21436	113.843	0.50739	24	26.9895	Leukocyte elastase inhibitor A OS=Mus musculus GN=Serpinb1a PE=1 SV=1 - [ILEUA_MOUSE]
P33215-2	2.56	1	1	508	54.3494	8.52881	2.22152	0.507245	1		Isoform 2 of Protein NEDD1 OS=Mus musculus GN=Nedd1 - [NEDD1_MOUSE]
P10639	40	4	4	105	11.6676	4.91943	18.6689	0.50604	4	7.26752	Thioredoxin OS=Mus musculus GN=Txn PE=1 SV=3 - [THIO_MOUSE]
E9PX70	1.08	3	3	3064	333.524	5.79541	11.3583	0.505616	2	45.0903	Collagen alpha-1(XII) chain OS=Mus musculus GN=Col12a1 PE=4 SV=1 - [E9PX70_MOUSE]
Q9D2R8	11.32	1	1	106	12.4516	10.2573	4.8998	0.505084	1		28S ribosomal protein S33, mitochondrial OS=Mus musculus GN=Mrps33 PE=2 SV=1 - [RT33_MOUSE]
Q8BMJ2	18	38	20	1178	134.106	7.04932	161.592	0.504867	27	14.4289	Leucine--tRNA ligase, cytoplasmic OS=Mus musculus GN=Lars PE=2 SV=2 - [SYLC_MOUSE]
Q8K274	12.3	2	2	309	34.4463	7.86963	22.4484	0.503541	2	33.8281	Ketosamine-3-kinase OS=Mus musculus GN=Fn3krp PE=2 SV=2 - [KT3K_MOUSE]
A2AST1	4.41	7	6	1451	164.802	5.63037	30.828	0.503537	6	19.6134	Coiled-coil domain containing 141 OS=Mus musculus GN=Ccdc141 PE=2 SV=1 - [A2AST1_MOUSE]
P16675	2.32	1	1	474	53.8095	5.85889	7.8484	0.502917	1		Lysosomal protective protein OS=Mus musculus GN=Ctsa PE=1 SV=1 - [PPGB_MOUSE]
A2AUR3	8.29	1	1	181	19.853	6.11279	3.17444	0.5018	1		Phosphotriesterase related (Fragment) OS=Mus musculus GN=Pter PE=4 SV=1 - [A2AUR3_MOUSE]
Q9CZY3	10.88	1	1	147	16.3442	7.95752	3.57334	0.500872	1		Ubiquitin-conjugating enzyme E2 variant 1 OS=Mus musculus GN=Ube2v1 PE=1 SV=1 - [UB2V1_MOUSE]
P21550	18.43	12	6	434	46.9953	7.18115	42.4594	0.500712	6	18.0165	Beta-enolase OS=Mus musculus GN=Eno3 PE=1 SV=3 - [ENOB_MOUSE]
Q99LD4	8.7	3	3	471	53.4081	6.84424	9.49016	0.49928	2	31.498	COP9 signalosome complex subunit 1 OS=Mus musculus GN=Gps1 PE=1 SV=1 - [CSN1_MOUSE]
A2A6U3	21.24	23	10	565	63.7329	8.32373	90.9812	0.498648	14	30.2306	Septin 9 OS=Mus musculus GN=Sept9 PE=3 SV=1 - [A2A6U3_MOUSE]
Q3UDR2	22.77	17	10	505	56.5655	4.89404	86.7572	0.498436	12	21.2389	Putative uncharacterized protein (Fragment) OS=Mus musculus GN=P4hb PE=2 SV=1 - [Q3UDR2_MOUSE]
F6RJV6	3.17	2	1	441	49.711	7.13721	8.55518	0.498359	1		LanC-like protein 2 (Fragment) OS=Mus musculus GN=Lancl2 PE=4 SV=1 - [F6RJV6_MOUSE]
Q3UFK8	2.79	1	1	466	51.7954	6.44287	2.29942	0.495547	1		FERM domain-containing protein 8 OS=Mus musculus GN=Frmd8 PE=1 SV=2 - [FRMD8_MOUSE]
G5E8W1	3.06	1	1	360	40.6076	6.58057	7.73355	0.495329	1		TRIO and F-actin-binding protein OS=Mus musculus GN=Triobp PE=4 SV=1 - [G5E8W1_MOUSE]
E9Q6B6	2.85	3	3	1300	143.356	5.41455	12.5859	0.4952	1		C-Jun-amino-terminal kinase-interacting protein 3 OS=Mus musculus GN=Mapk8ip3 PE=4 SV=1 - [E9Q6B6_MOUSE]
P26041	18.2	13	9	577	67.7249	6.59521	45.8748	0.494546	9	21.5806	Moesin OS=Mus musculus GN=Msn PE=1 SV=3 - [MOES_MOUSE]
Q9CR51	26.27	3	2	118	13.716	7.97217	12.0982	0.493621	2	24.3241	V-type proton ATPase subunit G 1 OS=Mus musculus GN=Atp6v1g1 PE=2 SV=3 - [VATG1_MOUSE]
Q99P72-3	15.58	29	13	1046	114.151	4.67822	114.014	0.493357	20	17.1532	Isoform 2 of Reticulon-4 OS=Mus musculus GN=Rtn4 - [RTN4_MOUSE]
P14576-2	8.74	2	1	103	11.5613	8.68994	6.2108	0.492943	1		Isoform 2 of Signal recognition particle 54 kDa protein OS=Mus musculus GN=Srp54 - [SRP54_MOUSE]
P58774	14.08	3	3	284	32.8166	4.70361	19.7728	0.492654	3	88.6004	Tropomyosin beta chain OS=Mus musculus GN=Tpm2 PE=1 SV=1 - [TPM2_MOUSE]
Q6ZQM3	3.22	2	1	404	47.1841	8.1626	7.01093	0.492422	1		SAM domain and HD domain-containing protein 1 OS=Mus musculus GN=Samhd1 PE=2 SV=1 - [Q6ZQM3_MOUSE]
Q61768	24.61	32	20	963	109.484	6.44287	126.301	0.490837	23	10.9179	Kinesin-1 heavy chain OS=Mus musculus GN=Kif5b PE=1 SV=3 - [KINH_MOUSE]
P70336	10.09	14	12	1388	160.485	5.98584	55.9206	0.490722	13	21.4442	Rho-associated protein kinase 2 OS=Mus musculus GN=Rock2 PE=1 SV=1 - [ROCK2_MOUSE]
Q8BKL0	6.67	1	1	210	24.0917	12.147	3.03574	0.489537	1		Putative uncharacterized protein OS=Mus musculus GN=Srsf6 PE=2 SV=1 - [Q8BKL0_MOUSE]
Q923T9-3	24.65	11	8	495	55.9255	7.18115	36.9793	0.488988	6	14.7124	Isoform 3 of Calcium/calmodulin-dependent protein kinase type II subunit gamma OS=Mus musculus GN=Camk2g - [KCC2G_MOUSE]
Q3UDB1	21.83	16	9	481	52.8707	8.04541	59.69	0.486993	11	12.8984	Putative uncharacterized protein (Fragment) OS=Mus musculus GN=Cct7 PE=2 SV=1 - [Q3UDB1_MOUSE]
Q9CZZ8	8.73	2	2	332	37.1979	6.93213	11.1472	0.485682	1		Putative uncharacterized protein OS=Mus musculus GN=Angptl2 PE=2 SV=1 - [Q9CZZ8_MOUSE]
B1AY13	1.99	6	5	2617	293.814	6.18896	30.7436	0.485573	5	47.5399	Ubiquitin carboxyl-terminal hydrolase 24 OS=Mus musculus GN=Usp24 PE=1 SV=1 - [UBP24_MOUSE]
Q9JK48	12.05	5	4	365	40.8298	6.03662	15.634	0.484026	4	6.44155	Endophilin-B1 OS=Mus musculus GN=Sh3glb1 PE=1 SV=1 - [SHLB1_MOUSE]
D3YUH6	7.97	2	1	138	15.3056	5.75732	4.64361	0.483933	1		Protein Gm5959 OS=Mus musculus GN=Gm5959 PE=4 SV=1 - [D3YUH6_MOUSE]
Q8BKC5	12.49	15	11	1097	123.511	4.93213	60.8432	0.483591	11	12.1048	Importin-5 OS=Mus musculus GN=Ipo5 PE=1 SV=3 - [IPO5_MOUSE]
Q3UCW9	6.52	2	2	322	36.6621	9.21729	6.93105	0.48354	1		Putative uncharacterized protein (Fragment) OS=Mus musculus GN=Ap2m1 PE=2 SV=1 - [Q3UCW9_MOUSE]
Q9WVS5	34.73	33	17	547	59.5306	5.61768	104.875	0.483	24	19.4605	Chaperonin containing TCP-1 theta subunit OS=Mus musculus GN=Cct8 PE=3 SV=1 - [Q9WVS5_MOUSE]
Q9D281	1.58	1	1	569	60.9749	4.56396	4.06682	0.482752	1		Protein Noxp20 OS=Mus musculus GN=Fam114a1 PE=2 SV=1 - [NXP20_MOUSE]
E9PX48	4.62	10	8	2098	237.945	6.78564	42.9411	0.481693	7	27.6075	Dedicator of cytokinesis protein 7 OS=Mus musculus GN=Dock7 PE=4 SV=1 - [E9PX48_MOUSE]
P83882	20.75	3	2	106	12.4328	10.5796	13.4965	0.481434	2	54.2349	60S ribosomal protein L36a OS=Mus musculus GN=Rpl36a PE=3 SV=2 - [RL36A_MOUSE]
Q3TYH7	1.91	1	1	890	95.0665	8.6167	8.93651	0.481323	1		Putative uncharacterized protein OS=Mus musculus GN=Atxn2l PE=2 SV=1 - [Q3TYH7_MOUSE]
Q6P5H2	22.05	57	27	1864	207	4.33545	227.48	0.481055	38	33.1104	Nestin OS=Mus musculus GN=Nes PE=1 SV=1 - [NEST_MOUSE]
Q5SW19-3	2.77	5	3	1264	142.161	5.98584	18.8257	0.480583	4	12.1073	Isoform 3 of Protein KIAA0664 OS=Mus musculus GN=Kiaa0664 - [K0664_MOUSE]
G3UWJ4	6	1	1	200	23.1119	9.48096	2.87562	0.480529	1		28S ribosomal protein S29, mitochondrial (Fragment) OS=Mus musculus GN=Dap3 PE=4 SV=1 - [G3UWJ4_MOUSE]
Q923G2	10.67	1	1	150	17.1324	4.67822	2.60589	0.480074	1		DNA-directed RNA polymerases I, II, and III subunit RPABC3 OS=Mus musculus GN=Polr2h PE=2 SV=3 - [RPAB3_MOUSE]
B2RQQ5	12.26	34	22	2464	270.141	4.83057	119.826	0.479842	23	12.4393	Microtubule-associated protein 1B OS=Mus musculus GN=Mtap1b PE=2 SV=1 - [B2RQQ5_MOUSE]
Q9D1M4	25.86	5	4	174	19.8464	8.5874	20.2104	0.479185	4	4.06792	Eukaryotic translation elongation factor 1 epsilon-1 OS=Mus musculus GN=Eef1e1 PE=2 SV=1 - [MCA3_MOUSE]
C4IXU5	0.72	1	1	1816	208.29	7.03467	17.0643	0.478719	1		Psme4 protein (Fragment) OS=Mus musculus GN=Psme4 PE=2 SV=1 - [C4IXU5_MOUSE]
Q8R2V9	12.61	7	4	436	48.7829	6.66846	23.3441	0.477726	5	12.8092	Sec24c protein (Fragment) OS=Mus musculus GN=Sec24c PE=2 SV=1 - [Q8R2V9_MOUSE]
E9PZV5	68.21	80	33	453	52.1704	5.021	310.283	0.476645	41	15.1654	Uncharacterized protein OS=Mus musculus GN=Vim PE=3 SV=1 - [E9PZV5_MOUSE]
P80315	39.52	23	17	539	58.0297	8.01611	87.374	0.47598	15	17.5935	T-complex protein 1 subunit delta OS=Mus musculus GN=Cct4 PE=1 SV=3 - [TCPD_MOUSE]
F6QQQ6	6.37	2	1	204	23.2919	5.26221	5.39965	0.475788	1		Protein arginine N-methyltransferase 5 (Fragment) OS=Mus musculus GN=Prmt5 PE=4 SV=1 - [F6QQQ6_MOUSE]
P46935	10.94	14	7	887	102.642	5.26221	48.7204	0.475768	10	16.8748	E3 ubiquitin-protein ligase NEDD4 OS=Mus musculus GN=Nedd4 PE=1 SV=3 - [NEDD4_MOUSE]
Q5F258	2.1	1	1	761	84.1427	6.7417	2.37458	0.47537	1		ARF GTPase-activating protein GIT1 OS=Mus musculus GN=Git1 PE=2 SV=1 - [Q5F258_MOUSE]
Q3TF69	25.9	6	5	278	29.5639	6.68311	25.862	0.474338	2	16.2892	Putative uncharacterized protein OS=Mus musculus GN=Pcbp2 PE=2 SV=1 - [Q3TF69_MOUSE]
Q9Z1Z0	6.36	6	5	959	106.917	4.93213	27.9684	0.473537	5	22.0418	General vesicular transport factor p115 OS=Mus musculus GN=Uso1 PE=1 SV=2 - [USO1_MOUSE]
F6U2C2	3.01	3	2	929	100.033	8.99756	9.38688	0.473494	3	20.4487	Ataxin-2 (Fragment) OS=Mus musculus GN=Atxn2 PE=4 SV=1 - [F6U2C2_MOUSE]
A2AFQ9	1	1	1	1501	166.416	6.7124	13.1773	0.473248	1		Gem (Nuclear organelle) associated protein 5 OS=Mus musculus GN=Gemin5 PE=4 SV=1 - [A2AFQ9_MOUSE]
Q3UXG0	6.93	1	1	202	22.9764	9.31982	3.86488	0.472578	1		Protein Gm7073 OS=Mus musculus GN=Gm7073 PE=2 SV=1 - [Q3UXG0_MOUSE]
E9PY51	1.34	1	1	822	92.9276	7.07861	4.23409	0.472381	1		Protein Trappc8 OS=Mus musculus GN=Trappc8 PE=4 SV=1 - [E9PY51_MOUSE]
E9Q460	5.81	6	6	1308	144.742	5.17334	22.5372	0.471558	4	13.4563	C-Jun-amino-terminal kinase-interacting protein 4 OS=Mus musculus GN=Spag9 PE=4 SV=1 - [E9Q460_MOUSE]
Q8R1Q8	21.03	10	8	523	56.5791	6.41748	47.9362	0.470958	7	15.5954	Cytoplasmic dynein 1 light intermediate chain 1 OS=Mus musculus GN=Dync1li1 PE=1 SV=1 - [DC1L1_MOUSE]
Q3V1I7	2.47	1	1	445	44.1248	8.11865	4.34246	0.470455	1		Putative uncharacterized protein (Fragment) OS=Mus musculus GN=Tsc22d2 PE=2 SV=1 - [Q3V1I7_MOUSE]
Q571K0	2.14	1	1	562	61.2956	6.17627	9.00073	0.469398	1		MKIAA4187 protein (Fragment) OS=Mus musculus GN=Dlg1 PE=2 SV=1 - [Q571K0_MOUSE]
Q8BL33	2.43	1	1	453	51.454	6.37939	6.92962	0.469276	1		Putative uncharacterized protein (Fragment) OS=Mus musculus GN=Sf3b2 PE=2 SV=1 - [Q8BL33_MOUSE]
Q9D6G1	12.68	6	3	276	29.9038	6.41748	20.9773	0.468902	5	9.41349	Heterogeneous nuclear ribonucleoprotein A/B, isoform CRA_b OS=Mus musculus GN=Hnrnpab PE=2 SV=1 - [Q9D6G1_MOUSE]
Q8BJL1	1.88	1	1	746	82.6338	5.26221	4.42074	0.468724	1		F-box only protein 30 OS=Mus musculus GN=Fbxo30 PE=2 SV=2 - [FBX30_MOUSE]
Q3TG12	14.97	17	8	588	65.5243	7.12256	64.996	0.46737	13	15.0386	Putative uncharacterized protein (Fragment) OS=Mus musculus GN=Farsb PE=2 SV=1 - [Q3TG12_MOUSE]
Q8BP40	2.39	1	1	418	47.5946	7.72314	2.21802	0.465144	1		Lysophosphatidic acid phosphatase type 6 OS=Mus musculus GN=Acp6 PE=2 SV=1 - [PPA6_MOUSE]
D3Z4L7	11.7	1	1	94	10.8977	9.20264	4.54058	0.463829	1		Biogenesis of lysosome-related organelles complex 1 subunit 1 OS=Mus musculus GN=Bloc1s1 PE=4 SV=1 - [D3Z4L7_MOUSE]
Q3U3I6	21.14	11	7	473	52.1748	7.00537	41.7	0.463457	9	13.7595	Putative uncharacterized protein OS=Mus musculus GN=Dnpep PE=2 SV=1 - [Q3U3I6_MOUSE]
P58281	19.58	20	15	960	111.27	7.54736	97.0798	0.463417	17	27.8138	Dynamin-like 120 kDa protein, mitochondrial OS=Mus musculus GN=Opa1 PE=1 SV=1 - [OPA1_MOUSE]
P11983	22.84	22	13	556	60.4107	6.16357	76.4851	0.462186	14	8.45545	T-complex protein 1 subunit alpha OS=Mus musculus GN=Tcp1 PE=1 SV=3 - [TCPA_MOUSE]
A6H5Z3	2.84	2	2	810	94.0701	6.39209	4.901	0.462078	2	5.71576	Exocyst complex component 6B OS=Mus musculus GN=Exoc6b PE=2 SV=1 - [EXC6B_MOUSE]
E9Q1G8	26.79	14	10	418	48.7672	8.73389	60.4987	0.460455	8	14.8862	Septin-7 OS=Mus musculus GN=Sept7 PE=3 SV=1 - [E9Q1G8_MOUSE]
A2AQE4	3.23	1	1	402	46.8843	5.16064	4.07426	0.459738	1		COP9 (Constitutive photomorphogenic) homolog, subunit 2 (Arabidopsis thaliana) OS=Mus musculus GN=Cops2 PE=4 SV=1 - [A2AQE4_MOUSE]
Q3THE2	24.42	9	4	172	19.7665	4.84326	27.6769	0.459308	3	9.36413	Myosin regulatory light chain 12B OS=Mus musculus GN=Myl12b PE=1 SV=2 - [ML12B_MOUSE]
B1ARU4	11.3	109	67	7353	831.134	5.41455	443.352	0.459119	73	22.4886	Microtubule-actin cross-linking factor 1 OS=Mus musculus GN=Macf1 PE=4 SV=1 - [B1ARU4_MOUSE]
H3BKM0	3.83	3	3	913	101.298	5.2876	15.1355	0.458769	2	0.803874	AP-2 complex subunit beta OS=Mus musculus GN=Ap2b1 PE=4 SV=1 - [H3BKM0_MOUSE]
G3UW45	10.08	15	14	1657	188.624	6.48096	79.7367	0.458259	12	15.3345	IQ motif containing GTPase activating protein 1, isoform CRA_c OS=Mus musculus GN=Iqgap1 PE=4 SV=1 - [G3UW45_MOUSE]
P17427	4.48	6	4	938	103.951	6.93213	23.9198	0.45825	2	51.1364	AP-2 complex subunit alpha-2 OS=Mus musculus GN=Ap2a2 PE=1 SV=2 - [AP2A2_MOUSE]
O70209	9.49	3	2	316	34.2782	7.91357	15.4522	0.457734	2	62.0521	PDZ and LIM domain protein 3 OS=Mus musculus GN=Pdlim3 PE=1 SV=1 - [PDLI3_MOUSE]
P63073	6.45	3	1	217	25.0375	6.15088	8.92721	0.455899	1		Eukaryotic translation initiation factor 4E OS=Mus musculus GN=Eif4e PE=1 SV=1 - [IF4E_MOUSE]
F6YRS9	1.61	1	1	808	89.4897	7.79639	7.55305	0.455265	1		Protein Ttc37 OS=Mus musculus GN=Ttc37 PE=4 SV=1 - [F6YRS9_MOUSE]
B2KGR2	6.94	2	1	173	19.6439	8.26514	8.51058	0.455168	1		LanC (Bacterial lantibiotic synthetase component C)-like 1 (Fragment) OS=Mus musculus GN=Lancl1 PE=4 SV=1 - [B2KGR2_MOUSE]
P47738	20.62	12	8	519	56.5018	7.62061	48.7811	0.454713	10	18.7025	Aldehyde dehydrogenase, mitochondrial OS=Mus musculus GN=Aldh2 PE=1 SV=1 - [ALDH2_MOUSE]
A0AUN0	5.82	4	4	842	95.0571	5.99854	16.5883	0.453183	3	46.9084	Sec23ip protein (Fragment) OS=Mus musculus GN=Sec23ip PE=2 SV=1 - [A0AUN0_MOUSE]
Q8BUV3	1.82	2	1	769	83.2298	5.60498	4.74652	0.450382	1		Gephyrin OS=Mus musculus GN=Gphn PE=1 SV=2 - [GEPH_MOUSE]
Q2M4I9	3.06	3	3	1178	135.89	5.8208	20.7539	0.449672	2	39.5246	Plcg1 OS=Mus musculus GN=Plcg1 PE=2 SV=1 - [Q2M4I9_MOUSE]
Q9D6F8	8.41	1	1	107	11.8481	7.75244	2.72253	0.44933	1		Putative uncharacterized protein OS=Mus musculus GN=Glrx PE=2 SV=1 - [Q9D6F8_MOUSE]
B9EKJ7	5.87	8	7	1720	181.715	4.86865	48.4669	0.448042	6	12.0141	Tankyrase 1 binding protein 1 OS=Mus musculus GN=Tnks1bp1 PE=2 SV=1 - [B9EKJ7_MOUSE]
A6H663	24.78	16	9	577	61.8212	7.44482	65.8493	0.447645	11	6.07513	BCL2-associated athanogene 3 OS=Mus musculus GN=Bag3 PE=2 SV=1 - [A6H663_MOUSE]
D3YTQ9	10.17	1	1	118	13.7334	10.5942	16.4664	0.447199	1		40S ribosomal protein S15 OS=Mus musculus GN=Rps15 PE=3 SV=1 - [D3YTQ9_MOUSE]
P80317	18.64	11	9	531	57.9677	7.07861	49.6918	0.446529	10	9.74895	T-complex protein 1 subunit zeta OS=Mus musculus GN=Cct6a PE=1 SV=3 - [TCPZ_MOUSE]
Q99LL6	5.43	3	2	589	58.7686	6.23975	8.53779	0.445724	1		Col1a1 protein (Fragment) OS=Mus musculus GN=Col1a1 PE=2 SV=1 - [Q99LL6_MOUSE]
Q5UE59	8.3	5	4	542	61.591	5.75732	21.4297	0.444385	3	42.9495	Kinesin light chain-1 OS=Mus musculus GN=Klc1 PE=2 SV=1 - [Q5UE59_MOUSE]
Q80XI3-2	1.54	2	2	1560	172.757	5.50342	9.89316	0.443924	2	7.55841	Isoform 2 of Eukaryotic translation initiation factor 4 gamma 3 OS=Mus musculus GN=Eif4g3 - [IF4G3_MOUSE]
B9EKP5	30.96	174	68	2639	280.297	6.01123	606.394	0.442173	100	16.2311	Filamin, alpha OS=Mus musculus GN=Flna PE=2 SV=1 - [B9EKP5_MOUSE]
Q922K6	9.37	4	2	363	40.6725	6.50732	15.9544	0.441189	3	0.542124	Eukaryotic translation initiation factor 4B OS=Mus musculus GN=Eif4b PE=2 SV=1 - [Q922K6_MOUSE]
Q922H2	3.61	2	1	415	47.8926	8.82178	5.92654	0.441065	1		[Pyruvate dehydrogenase [lipoamide]] kinase isozyme 3, mitochondrial OS=Mus musculus GN=Pdk3 PE=2 SV=1 - [PDK3_MOUSE]
Q3TWF2	43.66	97	30	655	72.4185	5.22412	379.002	0.438666	51	12.1498	Putative uncharacterized protein OS=Mus musculus GN=Hspa5 PE=2 SV=1 - [Q3TWF2_MOUSE]
P80314	19.44	17	9	535	57.4411	6.40479	74.799	0.435579	10	19.5112	T-complex protein 1 subunit beta OS=Mus musculus GN=Cct2 PE=1 SV=4 - [TCPB_MOUSE]
F6R1B7	1.63	1	1	737	83.5494	7.50342	4.51948	0.435378	1		Girdin (Fragment) OS=Mus musculus GN=Ccdc88a PE=4 SV=1 - [F6R1B7_MOUSE]
Q505F5	9.64	4	4	581	63.5507	8.104	12.8949	0.4351	4	9.87771	Leucine-rich repeat-containing protein 47 OS=Mus musculus GN=Lrrc47 PE=1 SV=1 - [LRC47_MOUSE]
P62962	37.86	6	4	140	14.9475	8.27979	16.1228	0.43501	5	28.9374	Profilin-1 OS=Mus musculus GN=Pfn1 PE=1 SV=2 - [PROF1_MOUSE]
P56375	13.4	1	1	97	10.8885	8.646	7.09142	0.43381	1		Acylphosphatase-2 OS=Mus musculus GN=Acyp2 PE=2 SV=1 - [ACYP2_MOUSE]
Q6GQT9	1.24	1	1	1214	133.336	6.0874	4.0718	0.432934	1		Nodal modulator 1 OS=Mus musculus GN=Nomo1 PE=1 SV=1 - [NOMO1_MOUSE]
Q8CGY8-2	2.22	2	2	1036	115.659	6.65381	12.3473	0.432557	1		Isoform 2 of UDP-N-acetylglucosamine--peptide N-acetylglucosaminyltransferase 110 kDa subunit OS=Mus musculus GN=Ogt - [OGT1_MOUSE]
Q02053	14.84	17	12	1058	117.734	5.65576	59.7638	0.432137	13	32.5801	Ubiquitin-like modifier-activating enzyme 1 OS=Mus musculus GN=Uba1 PE=1 SV=1 - [UBA1_MOUSE]
Q3UDY9	6.1	2	2	492	55.4529	5.21143	12.1054	0.431784	2	17.7741	Putative uncharacterized protein (Fragment) OS=Mus musculus GN=Snx1 PE=2 SV=1 - [Q3UDY9_MOUSE]
Q3U0V1	4.55	3	3	748	76.7277	7.32764	11.3637	0.431006	3	16.7241	Far upstream element-binding protein 2 OS=Mus musculus GN=Khsrp PE=1 SV=2 - [FUBP2_MOUSE]
Q8K1M6-4	1.63	1	1	612	68.658	6.84424	4.87038	0.430003	1		Isoform 4 of Dynamin-1-like protein OS=Mus musculus GN=Dnm1l - [DNM1L_MOUSE]
A3KN70	8.11	16	5	740	82.141	8.66064	62.0296	0.429751	11	35.2941	Dclk1 protein OS=Mus musculus GN=Dclk1 PE=2 SV=1 - [A3KN70_MOUSE]
Q60716-2	5.79	3	2	535	60.7738	5.99854	16.1102	0.429031	2	29.5135	Isoform IIa of Prolyl 4-hydroxylase subunit alpha-2 OS=Mus musculus GN=P4ha2 - [P4HA2_MOUSE]
Q3UG37	14.37	33	13	1009	110.173	5.8335	124.82	0.428353	21	16.7582	Histone deacetylase 6 (Fragment) OS=Mus musculus GN=Hdac6 PE=2 SV=1 - [Q3UG37_MOUSE]
Q9CSE2	4.49	1	1	312	35.8657	6.69775	3.95551	0.427583	1		Putative uncharacterized protein (Fragment) OS=Mus musculus GN=Zfp397 PE=2 SV=1 - [Q9CSE2_MOUSE]
Q8BL66	23.39	40	30	1411	160.817	5.77002	175.855	0.42691	33	18.4581	Early endosome antigen 1 OS=Mus musculus GN=Eea1 PE=2 SV=2 - [EEA1_MOUSE]
Q9WUU7	7.84	2	2	306	33.9742	6.59521	10.0398	0.426097	1		Cathepsin Z OS=Mus musculus GN=Ctsz PE=2 SV=1 - [CATZ_MOUSE]
P49312	5.63	3	1	320	34.1753	9.23193	18.6279	0.425994	1		Heterogeneous nuclear ribonucleoprotein A1 OS=Mus musculus GN=Hnrnpa1 PE=1 SV=2 - [ROA1_MOUSE]
Q61249	5.29	1	1	340	38.9466	6.17627	5.15127	0.423117	1		Immunoglobulin-binding protein 1 OS=Mus musculus GN=Igbp1 PE=1 SV=1 - [IGBP1_MOUSE]
Q9DB15	11.94	3	2	201	21.6948	9.29053	12.9528	0.422815	2	8.47178	39S ribosomal protein L12, mitochondrial OS=Mus musculus GN=Mrpl12 PE=1 SV=2 - [RM12_MOUSE]
P35700	31.66	13	5	199	22.1624	8.11865	49.7909	0.422081	5	15.8916	Peroxiredoxin-1 OS=Mus musculus GN=Prdx1 PE=1 SV=1 - [PRDX1_MOUSE]
Q6PB44-2	4.44	6	5	1690	184.844	6.75635	26.4646	0.421732	5	8.05281	Isoform 2 of Tyrosine-protein phosphatase non-receptor type 23 OS=Mus musculus GN=Ptpn23 - [PTN23_MOUSE]
F7CK47	23.32	50	24	1441	152.687	9.27588	198.833	0.421102	21	36.8134	Microtubule-associated protein (Fragment) OS=Mus musculus GN=Mtap4 PE=4 SV=1 - [F7CK47_MOUSE]
Q91VA7	9.9	3	3	384	42.1677	8.60205	10.5377	0.42033	3	26.7329	Isocitrate dehydrogenase 3 (NAD+) beta OS=Mus musculus GN=Idh3b PE=2 SV=1 - [Q91VA7_MOUSE]
F6R6A4	3.34	3	2	749	84.9142	7.41553	13.0489	0.419747	2	5.28831	Supervillin (Fragment) OS=Mus musculus GN=Svil PE=4 SV=1 - [F6R6A4_MOUSE]
E9Q5B5	15.41	17	11	889	99.1501	6.0874	73.8832	0.417647	11	27.2182	Hexokinase-2 OS=Mus musculus GN=Hk2 PE=3 SV=1 - [E9Q5B5_MOUSE]
Q8VDD8	8	2	2	475	51.6266	5.43994	5.09541	0.417333	1		WAS protein family homolog 1 OS=Mus musculus GN=Wash1 PE=2 SV=1 - [WASH1_MOUSE]
Q8CHA0	2.67	3	3	1313	143.435	8.66064	17.0733	0.417197	1		MKIAA1728 protein (Fragment) OS=Mus musculus GN=Tanc1 PE=2 SV=1 - [Q8CHA0_MOUSE]
P80316	30.5	18	13	541	59.5859	6.02393	77.3393	0.416794	13	10.2803	T-complex protein 1 subunit epsilon OS=Mus musculus GN=Cct5 PE=1 SV=1 - [TCPE_MOUSE]
Q8C1A5	20.82	15	11	687	77.9762	6.06201	65.2179	0.416188	11	29.1621	Thimet oligopeptidase OS=Mus musculus GN=Thop1 PE=1 SV=1 - [THOP1_MOUSE]
E9Q1S3	15.9	14	9	736	82.9027	7.45947	40.3111	0.415813	10	24.7771	Protein transport protein Sec23A OS=Mus musculus GN=Sec23a PE=4 SV=1 - [E9Q1S3_MOUSE]
P70698	10.49	8	6	591	66.6401	6.58057	34.4893	0.415728	6	18.9468	CTP synthase 1 OS=Mus musculus GN=Ctps PE=1 SV=2 - [PYRG1_MOUSE]
Q3U630	9.7	10	6	722	83.3439	7.47412	33.029	0.41571	7	26.2965	Putative uncharacterized protein OS=Mus musculus GN=Tars PE=2 SV=1 - [Q3U630_MOUSE]
Q8C2C6	7.76	2	2	348	37.505	4.98291	11.0512	0.415427	2	42.3075	Protein Tfg OS=Mus musculus GN=Tfg PE=2 SV=1 - [Q8C2C6_MOUSE]
Q61753	12.38	6	6	533	56.5491	6.53662	20.6106	0.415001	4	1.99417	D-3-phosphoglycerate dehydrogenase OS=Mus musculus GN=Phgdh PE=1 SV=3 - [SERA_MOUSE]
Q8VHX6-2	42.07	325	96	2693	287.186	5.94775	1264.96	0.414975	178	11.9423	Isoform 2 of Filamin-C OS=Mus musculus GN=Flnc - [FLNC_MOUSE]
Q3UVI9	1.75	1	1	628	71.7678	7.04932	4.23822	0.414727	1		Putative uncharacterized protein OS=Mus musculus GN=Abcf2 PE=2 SV=1 - [Q3UVI9_MOUSE]
Q9JKS4-4	7.56	4	3	622	67.0277	7.98682	17.7161	0.414544	2	25.8248	Isoform 4 of LIM domain-binding protein 3 OS=Mus musculus GN=Ldb3 - [LDB3_MOUSE]
P27546-2	28.29	53	21	1124	117.271	4.98291	222.052	0.414542	18	14.427	Isoform 2 of Microtubule-associated protein 4 OS=Mus musculus GN=Map4 - [MAP4_MOUSE]
Q9R0P5	27.88	9	4	165	18.5095	7.97217	29.5503	0.413555	3	16.6919	Destrin OS=Mus musculus GN=Dstn PE=1 SV=3 - [DEST_MOUSE]
P09405	21.5	22	13	707	76.6768	4.75439	81.5895	0.411443	14	17.5063	Nucleolin OS=Mus musculus GN=Ncl PE=1 SV=2 - [NUCL_MOUSE]
B1ATL6	8.25	1	1	206	22.4612	8.646	4.55672	0.41133	1		Dual-specificity mitogen-activated protein kinase kinase 4 (Fragment) OS=Mus musculus GN=Map2k4 PE=4 SV=1 - [B1ATL6_MOUSE]
B0R1E3	11.76	2	1	119	13.4298	5.04639	6.46252	0.41133	1		Histidine triad nucleotide binding protein OS=Mus musculus GN=Hint1 PE=4 SV=1 - [B0R1E3_MOUSE]
Q3U4W8	11.38	8	7	835	93.2954	5.05908	41.7392	0.411112	6	18.0729	Ubiquitin carboxyl-terminal hydrolase OS=Mus musculus GN=Usp5 PE=2 SV=1 - [Q3U4W8_MOUSE]
A3KG36	7.07	3	2	396	45.1737	6.26514	11.8429	0.410661	3	25.0786	Glucose-6-phosphate 1-dehydrogenase (Fragment) OS=Mus musculus GN=G6pdx PE=3 SV=1 - [A3KG36_MOUSE]
Q8C585	3.78	2	2	768	87.1859	5.08447	6.82953	0.410462	2	147.833	Putative uncharacterized protein (Fragment) OS=Mus musculus GN=Gigyf2 PE=2 SV=1 - [Q8C585_MOUSE]
Q8BNA5	4.32	2	2	509	57.0815	5.32568	9.9798	0.408393	1		Putative uncharacterized protein OS=Mus musculus GN=Cttn PE=2 SV=1 - [Q8BNA5_MOUSE]
Q8VIJ6	9.73	4	4	699	75.3943	9.43701	19.0685	0.40768	3	20.1968	Splicing factor, proline- and glutamine-rich OS=Mus musculus GN=Sfpq PE=1 SV=1 - [SFPQ_MOUSE]
Q3UL43	5.65	7	6	1346	150.096	6.07471	24.7995	0.407263	3	2.0827	Putative uncharacterized protein OS=Mus musculus GN=Nup155 PE=2 SV=1 - [Q3UL43_MOUSE]
Q80X50-2	7.3	9	6	1014	107.177	7.10791	33.636	0.405904	7	17.7436	Isoform 2 of Ubiquitin-associated protein 2-like OS=Mus musculus GN=Ubap2l - [UBP2L_MOUSE]
F8VQB6	2.91	7	5	2062	237.174	6.25244	26.5871	0.404895	4	12.3628	Unconventionnal myosin-X OS=Mus musculus GN=Myo10 PE=1 SV=1 - [MYO10_MOUSE]
Q80X90	16.37	70	36	2602	277.651	5.70654	261.963	0.404723	29	15.538	Filamin-B OS=Mus musculus GN=Flnb PE=1 SV=3 - [FLNB_MOUSE]
Q8C4N8	10	1	1	100	11.4013	9.65674	2.21677	0.404075	1		Putative uncharacterized protein (Fragment) OS=Mus musculus GN=Rac1 PE=2 SV=1 - [Q8C4N8_MOUSE]
Q11136	2.03	2	1	493	54.993	5.78271	4.79314	0.4025	1		Xaa-Pro dipeptidase OS=Mus musculus GN=Pepd PE=2 SV=3 - [PEPD_MOUSE]
P17182	35.25	25	11	434	47.1112	6.80029	109.728	0.402252	12	26.33	Alpha-enolase OS=Mus musculus GN=Eno1 PE=1 SV=3 - [ENOA_MOUSE]
Q3TB11	2.37	2	2	1011	111.041	6.55127	6.91512	0.401467	1		Putative uncharacterized protein (Fragment) OS=Mus musculus GN=Tpp2 PE=2 SV=1 - [Q3TB11_MOUSE]
Q3U5R8	29.24	11	6	277	30.3932	5.18604	40.6808	0.397678	8	17.3807	Putative uncharacterized protein OS=Mus musculus GN=Impa1 PE=2 SV=1 - [Q3U5R8_MOUSE]
P47941	31.02	8	7	303	33.809	6.7417	25.6627	0.395934	7	21.2514	Crk-like protein OS=Mus musculus GN=Crkl PE=1 SV=2 - [CRKL_MOUSE]
F7ALS6	7.14	2	1	182	20.3641	5.84619	7.21441	0.39473	1		Aspartate aminotransferase, cytoplasmic (Fragment) OS=Mus musculus GN=Got1 PE=4 SV=1 - [F7ALS6_MOUSE]
F8WJ30	6.98	1	1	129	14.3014	9.83252	2.10343	0.393384	1		Prefoldin subunit 2 (Fragment) OS=Mus musculus GN=Pfdn2 PE=4 SV=1 - [F8WJ30_MOUSE]
Q91VW5	1.03	2	2	2238	257.406	5.36377	18.8454	0.39262	1		Golgin subfamily A member 4 OS=Mus musculus GN=Golga4 PE=1 SV=2 - [GOGA4_MOUSE]
P12367	15.21	5	5	401	45.3605	4.89404	18.0878	0.392114	2	9.12926	cAMP-dependent protein kinase type II-alpha regulatory subunit OS=Mus musculus GN=Prkar2a PE=1 SV=2 - [KAP2_MOUSE]
Q4FJQ2	13.12	4	3	282	31.9135	6.90283	17.5842	0.391672	2	5.87202	Farsla protein OS=Mus musculus GN=Farsa PE=2 SV=1 - [Q4FJQ2_MOUSE]
P63038	25.31	19	11	573	60.9174	6.17627	76.6523	0.391665	14	12.5255	60 kDa heat shock protein, mitochondrial OS=Mus musculus GN=Hspd1 PE=1 SV=1 - [CH60_MOUSE]
E9Q2T1	8.47	1	1	118	13.5072	9.77393	4.22102	0.390635	1		Uncharacterized protein OS=Mus musculus GN=Gm5848 PE=4 SV=1 - [E9Q2T1_MOUSE]
Q3TZ32	3.72	3	3	968	106.793	5.66846	11.0955	0.389368	3	9.80749	Putative uncharacterized protein OS=Mus musculus GN=Aars PE=2 SV=1 - [Q3TZ32_MOUSE]
Q9D8S9	24.09	2	2	137	14.3703	8.76318	8.71434	0.388938	2	6.18434	BolA-like protein 1 OS=Mus musculus GN=Bola1 PE=1 SV=1 - [BOLA1_MOUSE]
Q5SWU9	10.15	22	20	2345	265.088	6.39209	89.0884	0.388308	15	28.5125	Acetyl-CoA carboxylase 1 OS=Mus musculus GN=Acaca PE=1 SV=1 - [ACACA_MOUSE]
D3Z0A2	27.36	9	6	318	36.5434	6.18896	34.2452	0.388258	8	10.41	Uncharacterized protein OS=Mus musculus GN=Prmt1 PE=4 SV=1 - [D3Z0A2_MOUSE]
P50543	10.2	1	1	98	11.0755	5.45264	10.5374	0.386874	1		Protein S100-A11 OS=Mus musculus GN=S100a11 PE=2 SV=1 - [S10AB_MOUSE]
P59999	23.81	6	4	168	19.6543	8.42627	20.8914	0.386125	3	0.403543	Actin-related protein 2/3 complex subunit 4 OS=Mus musculus GN=Arpc4 PE=1 SV=3 - [ARPC4_MOUSE]
P63005	10.98	3	3	410	46.6401	7.37158	8.39376	0.386109	3	18.1122	Platelet-activating factor acetylhydrolase IB subunit alpha OS=Mus musculus GN=Pafah1b1 PE=1 SV=2 - [LIS1_MOUSE]
Q921C5-3	2.96	1	1	338	39.2909	4.95752	4.14557	0.384315	1		Isoform 3 of Protein bicaudal D homolog 2 OS=Mus musculus GN=Bicd2 - [BICD2_MOUSE]
Q6P9L9	20.64	23	15	843	93.495	6.82959	112.698	0.384094	16	44.6305	Eef2 protein (Fragment) OS=Mus musculus GN=Eef2 PE=2 SV=1 - [Q6P9L9_MOUSE]
P61079	14.29	5	2	147	16.6764	7.79639	13.7843	0.383608	3	0.262327	Ubiquitin-conjugating enzyme E2 D3 OS=Mus musculus GN=Ube2d3 PE=1 SV=1 - [UB2D3_MOUSE]
G3X971	1.31	1	1	838	93.3179	8.32373	4.21765	0.383196	1		Ankyrin 3, epithelial, isoform CRA_i OS=Mus musculus GN=Ank3 PE=4 SV=1 - [G3X971_MOUSE]
Q3TET5	4.38	2	2	480	53.7072	6.85889	5.38976	0.380962	2	16.1375	Putative uncharacterized protein (Fragment) OS=Mus musculus GN=Pmpcb PE=2 SV=1 - [Q3TET5_MOUSE]
O70325-2	6.47	1	1	170	19.5103	8.04541	8.1519	0.380374	1		Isoform Cytoplasmic of Phospholipid hydroperoxide glutathione peroxidase, mitochondrial OS=Mus musculus GN=Gpx4 - [GPX41_MOUSE]
O54988-2	1.25	1	1	1202	137.629	5.08447	7.34938	0.380066	1		Isoform 2 of STE20-like serine/threonine-protein kinase OS=Mus musculus GN=Slk - [SLK_MOUSE]
P47856-2	2.06	1	1	681	76.6743	6.771	4.95789	0.379855	1		Isoform 2 of Glucosamine--fructose-6-phosphate aminotransferase [isomerizing] 1 OS=Mus musculus GN=Gfpt1 - [GFPT1_MOUSE]
Q9Z110-2	8.2	5	5	793	86.9988	7.54736	20.1737	0.378575	3	0.415499	Isoform Short of Delta-1-pyrroline-5-carboxylate synthase OS=Mus musculus GN=Aldh18a1 - [P5CS_MOUSE]
Q3UR54	2.97	2	2	740	83.6549	7.92822	12.6751	0.378502	2	25.7771	Putative uncharacterized protein (Fragment) OS=Mus musculus GN=Ap3d1 PE=2 SV=1 - [Q3UR54_MOUSE]
Q8BLS4	3.05	2	1	459	50.3866	6.58057	9.24895	0.377656	1		Putative uncharacterized protein OS=Mus musculus GN=Pgm3 PE=2 SV=1 - [Q8BLS4_MOUSE]
E9PWE8	17.57	10	8	683	73.8379	6.45557	39.6643	0.374625	7	14.0359	Dihydropyrimidinase-related protein 3 OS=Mus musculus GN=Dpysl3 PE=4 SV=1 - [E9PWE8_MOUSE]
Q8K411-3	2.31	2	2	997	112.77	7.34229	8.6468	0.373111	2	27.7247	Isoform 3 of Presequence protease, mitochondrial OS=Mus musculus GN=Pitrm1 - [PREP_MOUSE]
O55124	0.89	1	1	1463	164.416	5.74463	6.86291	0.370883	1		M-protein OS=Mus musculus GN=Myom2 PE=2 SV=1 - [O55124_MOUSE]
Q8C8U0-2	8.95	5	5	693	76.8736	6.81494	21.1326	0.370536	5	3.04638	Isoform 2 of Liprin-beta-1 OS=Mus musculus GN=Ppfibp1 - [LIPB1_MOUSE]
Q60605	41.72	21	6	151	16.9191	4.65283	72.0765	0.368756	10	16.5787	Myosin light polypeptide 6 OS=Mus musculus GN=Myl6 PE=1 SV=3 - [MYL6_MOUSE]
P15864	12.74	2	2	212	21.2537	11.0044	6.42844	0.367285	1		Histone H1.2 OS=Mus musculus GN=Hist1h1c PE=1 SV=2 - [H12_MOUSE]
B7ZCP7	5.06	1	1	178	19.847	5.2749	2.13299	0.36556	1		Copine I (Fragment) OS=Mus musculus GN=Cpne1 PE=4 SV=1 - [B7ZCP7_MOUSE]
P15105	6.43	2	2	373	42.0923	7.07861	13.4761	0.364562	2	1.62039	Glutamine synthetase OS=Mus musculus GN=Glul PE=1 SV=6 - [GLNA_MOUSE]
Q8BYN6	3.82	1	1	340	40.1362	9.08545	4.88348	0.364068	1		Putative uncharacterized protein (Fragment) OS=Mus musculus GN=Cul5 PE=2 SV=1 - [Q8BYN6_MOUSE]
Q99KC8	9.71	7	7	793	87.0874	6.58057	40.0597	0.363567	6	53.5685	von Willebrand factor A domain-containing protein 5A OS=Mus musculus GN=Vwa5a PE=1 SV=2 - [VMA5A_MOUSE]
Q3UXP2	7.56	3	3	463	51.1115	5.64307	9.9566	0.361354	2	16.421	Putative uncharacterized protein OS=Mus musculus GN=Ruvbl2 PE=2 SV=1 - [Q3UXP2_MOUSE]
Q8K1R7	2.74	2	2	984	107.075	5.63037	9.81273	0.361201	2	7.16868	Serine/threonine-protein kinase Nek9 OS=Mus musculus GN=Nek9 PE=1 SV=2 - [NEK9_MOUSE]
B1B1A1	9.15	1	1	142	16.4369	6.01123	2.24646	0.36079	1		MAD homolog 3 (Drosophila) (Fragment) OS=Mus musculus GN=Smad3 PE=4 SV=1 - [B1B1A1_MOUSE]
Q8VCK2	13.82	4	2	217	23.916	5.56689	15.6088	0.36032	2	2.13593	Ctsd protein (Fragment) OS=Mus musculus GN=Ctsd PE=2 SV=1 - [Q8VCK2_MOUSE]
A2ARJ0	5.8	1	1	207	22.6086	7.40088	7.52921	0.358901	1		Signal transducing adapter molecule 1 (Fragment) OS=Mus musculus GN=Stam PE=4 SV=1 - [A2ARJ0_MOUSE]
Q8VDD5	50.66	327	110	1960	226.232	5.65576	1318.15	0.35841	162	16.4451	Myosin-9 OS=Mus musculus GN=Myh9 PE=1 SV=4 - [MYH9_MOUSE]
Q9R0X4	5.01	2	2	439	50.528	8.5874	13.1284	0.357954	2	27.8002	Acyl-coenzyme A thioesterase 9, mitochondrial OS=Mus musculus GN=Acot9 PE=1 SV=1 - [ACOT9_MOUSE]
P63254	12.99	1	1	77	8.54399	8.57275	3.18833	0.357607	1		Cysteine-rich protein 1 OS=Mus musculus GN=Crip1 PE=2 SV=2 - [CRIP1_MOUSE]
Q3UTB8	11.52	2	2	217	24.2919	8.38232	4.67925	0.357592	1		GrpE protein homolog OS=Mus musculus GN=Grpel1 PE=2 SV=1 - [Q3UTB8_MOUSE]
Q3UF24	2.03	1	1	543	63.0197	5.90967	7.60112	0.355908	1		Putative uncharacterized protein (Fragment) OS=Mus musculus GN=Capn1 PE=2 SV=1 - [Q3UF24_MOUSE]
Q3TGW0	7.89	3	3	418	47.346	5.92236	17.0786	0.355075	2	32.522	Putative uncharacterized protein OS=Mus musculus GN=Actr3 PE=2 SV=1 - [Q3TGW0_MOUSE]
Q9CT54	3.73	1	1	268	30.6025	4.28467	2.19308	0.354204	1		Putative uncharacterized protein (Fragment) OS=Mus musculus GN=D6Wsu116e PE=2 SV=3 - [Q9CT54_MOUSE]
P50752-2	5.21	1	1	288	34.1994	5.2749	3.14725	0.353514	1		Isoform A3B of Troponin T, cardiac muscle OS=Mus musculus GN=Tnnt2 - [TNNT2_MOUSE]
D3YVX4	3.38	2	1	355	37.8168	8.1333	8.9276	0.353334	1		Stromal membrane-associated protein 1, isoform CRA_b OS=Mus musculus GN=Smap1 PE=4 SV=1 - [D3YVX4_MOUSE]
Q8CGB6-2	2.03	5	2	1377	149.409	8.33838	18.2194	0.352456	4	34.2308	Isoform 2 of Tensin-like C1 domain-containing phosphatase OS=Mus musculus GN=Tenc1 - [TENC1_MOUSE]
P62827	6.48	1	1	216	24.4076	7.48877	2.94715	0.351959	1		GTP-binding nuclear protein Ran OS=Mus musculus GN=Ran PE=1 SV=3 - [RAN_MOUSE]
P60335	43.82	22	10	356	37.4739	7.09326	77.0603	0.351759	11	26.8779	Poly(rC)-binding protein 1 OS=Mus musculus GN=Pcbp1 PE=1 SV=1 - [PCBP1_MOUSE]
Q921M4-2	2.48	2	2	967	109.981	5.03369	4.37315	0.351688	1		Isoform 2 of Golgin subfamily A member 2 OS=Mus musculus GN=Golga2 - [GOGA2_MOUSE]
Q6PNC0	0.33	1	1	3013	335.796	6.41748	8.78463	0.351444	1		DmX-like protein 1 OS=Mus musculus GN=Dmxl1 PE=1 SV=1 - [DMXL1_MOUSE]
P26039	14.64	55	29	2541	269.653	6.17627	180.464	0.350622	35	26.71	Talin-1 OS=Mus musculus GN=Tln1 PE=1 SV=2 - [TLN1_MOUSE]
P60122	6.14	4	2	456	50.1823	6.41748	12.8638	0.349526	2	23.6495	RuvB-like 1 OS=Mus musculus GN=Ruvbl1 PE=1 SV=1 - [RUVB1_MOUSE]
P06151	54.22	57	15	332	36.4752	7.73779	211.932	0.348902	38	22.9404	L-lactate dehydrogenase A chain OS=Mus musculus GN=Ldha PE=1 SV=3 - [LDHA_MOUSE]
A2AMW0	26.15	7	5	260	29.2768	6.91748	25.2562	0.348447	5	31.4278	Capping protein (Actin filament) muscle Z-line, beta OS=Mus musculus GN=Capzb PE=4 SV=1 - [A2AMW0_MOUSE]
Q9CWG8-2	8.36	3	2	383	42.4979	6.99072	9.54123	0.348391	2	18.1131	Isoform 2 of Protein midA homolog, mitochondrial OS=Mus musculus - [MIDA_MOUSE]
Q9ER72-2	1.87	1	1	748	85.4973	6.75635	4.13848	0.346097	1		Isoform 2 of Cysteine--tRNA ligase, cytoplasmic OS=Mus musculus GN=Cars - [SYCC_MOUSE]
B0LAA8	42.36	7	5	144	16.3455	8.01611	23.7573	0.345668	5	3.96368	Nucleoside diphosphate kinase (Fragment) OS=Mus musculus GN=Nme2 PE=2 SV=1 - [B0LAA8_MOUSE]
D6RFA7	8.02	1	1	162	17.2116	7.6792	2.86721	0.344911	1		Histone-arginine methyltransferase CARM1 OS=Mus musculus GN=Carm1 PE=4 SV=1 - [D6RFA7_MOUSE]
Q8CCM0	13.02	6	3	361	40.6516	7.78174	20.7344	0.343184	1		Calcium/calmodulin-dependent protein kinase type II subunit delta OS=Mus musculus GN=Camk2d PE=2 SV=1 - [Q8CCM0_MOUSE]
P97770-3	3.49	1	1	315	35.4127	6.21436	3.01029	0.342704	1		Isoform 3 of THUMP domain-containing protein 3 OS=Mus musculus GN=Thumpd3 - [THUM3_MOUSE]
D3YTZ7	8.22	1	1	146	16.1095	5.49072	2.24697	0.341849	1		Josephin-2 OS=Mus musculus GN=Josd2 PE=4 SV=1 - [D3YTZ7_MOUSE]
Q3TS59	2.89	2	1	346	39.2911	5.17334	6.79726	0.341846	1		NEDD8-activating enzyme E1 regulatory subunit (Fragment) OS=Mus musculus GN=Nae1 PE=2 SV=1 - [Q3TS59_MOUSE]
Q9CTD5	13.95	2	1	86	9.89919	7.09326	8.22897	0.341603	1		Putative uncharacterized protein (Fragment) OS=Mus musculus GN=Man2c1 PE=2 SV=1 - [Q9CTD5_MOUSE]
Q8K2B3	28.46	25	16	664	72.5392	7.37158	85.0456	0.339371	18	10.0202	Succinate dehydrogenase [ubiquinone] flavoprotein subunit, mitochondrial OS=Mus musculus GN=Sdha PE=1 SV=1 - [DHSA_MOUSE]
Q9CQ19	18.02	6	3	172	19.8415	4.91943	19.4473	0.33846	1		Myosin regulatory light polypeptide 9 OS=Mus musculus GN=Myl9 PE=1 SV=3 - [MYL9_MOUSE]
P68037	7.14	2	2	154	17.8502	8.51416	8.02169	0.336465	2	22.8489	Ubiquitin-conjugating enzyme E2 L3 OS=Mus musculus GN=Ube2l3 PE=2 SV=1 - [UB2L3_MOUSE]
P60710	56.53	50	21	375	41.7097	5.47803	208.396	0.336107	1		Actin, cytoplasmic 1 OS=Mus musculus GN=Actb PE=1 SV=1 - [ACTB_MOUSE]
Q7TPV4	2.16	3	2	1344	151.942	8.95361	13.6033	0.333399	1		Myb-binding protein 1A OS=Mus musculus GN=Mybbp1a PE=1 SV=2 - [MBB1A_MOUSE]
G3UZZ3	4.34	4	3	807	91.6137	8.19189	32.2186	0.333334	3	24.6636	Dynamin-2 (Fragment) OS=Mus musculus GN=Dnm2 PE=3 SV=1 - [G3UZZ3_MOUSE]
G3X9H2	2.4	2	2	915	103.657	5.47803	8.68965	0.331705	2	19.3329	Ubiquitin carboxyl-terminal hydrolase OS=Mus musculus GN=Usp4 PE=3 SV=1 - [G3X9H2_MOUSE]
O08582	8.08	4	4	668	72.255	8.29443	9.72267	0.331212	4	22.3075	GTP-binding protein 1 OS=Mus musculus GN=Gtpbp1 PE=1 SV=2 - [GTPB1_MOUSE]
Q8BK67	11.73	6	5	520	55.9481	8.71924	28.8167	0.331021	5	42.0149	Protein RCC2 OS=Mus musculus GN=Rcc2 PE=2 SV=1 - [RCC2_MOUSE]
Q9CQ65	16.61	6	3	283	31.0417	7.13721	29.1615	0.329273	4	11.789	S-methyl-5'-thioadenosine phosphorylase OS=Mus musculus GN=Mtap PE=2 SV=1 - [MTAP_MOUSE]
Q9D0J4	5.98	1	1	184	20.8508	5.96045	4.91318	0.329147	1		ADP-ribosylation factor-like protein 2 OS=Mus musculus GN=Arl2 PE=1 SV=1 - [ARL2_MOUSE]
Q3TL79	7.69	2	2	338	38.1212	5.52881	9.36315	0.328064	2	14.9762	Putative uncharacterized protein OS=Mus musculus GN=Ahsa1 PE=2 SV=1 - [Q3TL79_MOUSE]
Q3THL5	17.14	7	6	385	43.292	5.98584	22.189	0.326451	6	21.0705	Putative uncharacterized protein OS=Mus musculus GN=Pelo PE=2 SV=1 - [Q3THL5_MOUSE]
Q8VCQ8	17.55	8	6	530	60.4168	7.37158	28.4871	0.325621	5	29.2532	Caldesmon 1 OS=Mus musculus GN=Cald1 PE=2 SV=1 - [Q8VCQ8_MOUSE]
Q6PAV2-2	4.48	5	4	1049	117.512	6.3667	15.8727	0.324692	3	5.70976	Isoform 2 of Probable E3 ubiquitin-protein ligase HERC4 OS=Mus musculus GN=Herc4 - [HERC4_MOUSE]
E9Q8P0	25.47	3	2	106	12.0956	4.28467	9.84738	0.324514	1		Troponin C, slow skeletal and cardiac muscles OS=Mus musculus GN=Tnnc1 PE=4 SV=1 - [E9Q8P0_MOUSE]
Q8BMA4	8.79	3	2	330	37.2977	6.78564	10.4924	0.324265	3	35.9161	Putative uncharacterized protein OS=Mus musculus GN=Actr2 PE=2 SV=1 - [Q8BMA4_MOUSE]
P04247	29.22	5	4	154	17.059	7.62061	28.3271	0.323479	4	4.00181	Myoglobin OS=Mus musculus GN=Mb PE=1 SV=3 - [MYG_MOUSE]
A2AMY5	4.77	4	4	1131	117.763	7.72314	12.756	0.323147	4	20.7342	Ubiquitin-associated protein 2 OS=Mus musculus GN=Ubap2 PE=4 SV=1 - [A2AMY5_MOUSE]
Q3UKC1	1.47	1	1	814	93.5716	5.32568	8.34494	0.322361	1		Tax1-binding protein 1 homolog OS=Mus musculus GN=Tax1bp1 PE=1 SV=2 - [TAXB1_MOUSE]
Q8BYA0	3.26	4	3	1196	133.236	6.50732	13.0403	0.320971	3	8.46287	Tubulin-specific chaperone D OS=Mus musculus GN=Tbcd PE=2 SV=1 - [TBCD_MOUSE]
F7B296	5.66	1	1	212	24.1067	6.63916	4.82943	0.320894	1		Pleckstrin homology-like domain family B member 1 (Fragment) OS=Mus musculus GN=Phldb1 PE=4 SV=1 - [F7B296_MOUSE]
B2KFH7	14.94	3	2	174	18.3494	6.53662	16.5292	0.320067	2	14.7233	Parkinson disease (Autosomal recessive, early onset) 7 OS=Mus musculus GN=Park7 PE=4 SV=1 - [B2KFH7_MOUSE]
Q8C605	3.83	3	2	784	85.4923	6.88818	14.1467	0.319192	1		6-phosphofructokinase OS=Mus musculus GN=Pfkp PE=2 SV=1 - [Q8C605_MOUSE]
Q03173-2	2.82	1	1	390	39.2821	5.40186	4.26272	0.318655	1		Isoform 1 of Protein enabled homolog OS=Mus musculus GN=Enah - [ENAH_MOUSE]
Q3UEA1	6.29	6	5	1034	112.975	7.76709	19.1446	0.318507	5	19.5989	Putative uncharacterized protein (Fragment) OS=Mus musculus GN=Acly PE=2 SV=1 - [Q3UEA1_MOUSE]
Q3U9A8	21.05	5	3	114	12.7312	5.04639	16.4951	0.317812	3	4.50581	Putative uncharacterized protein OS=Mus musculus GN=Sh3bgrl PE=2 SV=1 - [Q3U9A8_MOUSE]
Q3U3L3	41.01	38	17	378	42.5412	5.74463	140.995	0.317461	30	19.6682	Putative uncharacterized protein OS=Mus musculus GN=Serpinb6a PE=2 SV=1 - [Q3U3L3_MOUSE]
Q3TYX3	2.16	1	1	416	47.0648	5.21143	4.18325	0.316561	1		SET and MYND domain-containing protein 5 OS=Mus musculus GN=Smyd5 PE=2 SV=2 - [SMYD5_MOUSE]
F6QXA3	5.6	1	1	232	25.6317	7.1665	4.54265	0.316455	1		BTB/POZ domain-containing protein KCTD7 (Fragment) OS=Mus musculus GN=Kctd7 PE=4 SV=1 - [F6QXA3_MOUSE]
Q3TFC2	3.17	1	1	473	54.4344	9.08545	7.15109	0.316238	1		Putative uncharacterized protein OS=Mus musculus GN=Nono PE=2 SV=1 - [Q3TFC2_MOUSE]
Q91W09	4.05	1	1	395	44.5619	9.11475	2.99286	0.316168	1		Ferrochelatase OS=Mus musculus GN=Fech PE=2 SV=1 - [Q91W09_MOUSE]
Q8R123	2.44	1	1	492	54.732	6.63916	10.9439	0.313915	1		FAD synthase OS=Mus musculus GN=Flad1 PE=1 SV=1 - [FAD1_MOUSE]
P07356	38.94	42	13	339	38.6518	7.69385	156.109	0.311764	27	46.697	Annexin A2 OS=Mus musculus GN=Anxa2 PE=1 SV=2 - [ANXA2_MOUSE]
Q9DBR7-2	1	1	1	1004	111.741	5.60498	6.12016	0.301536	1		Isoform 2 of Protein phosphatase 1 regulatory subunit 12A OS=Mus musculus GN=Ppp1r12a - [MYPT1_MOUSE]
Q8K2F8	2.16	1	1	462	50.5153	9.5249	7.98044	0.300891	1		Protein LSM14 homolog A OS=Mus musculus GN=Lsm14a PE=1 SV=1 - [LS14A_MOUSE]
Q8K394	0.98	1	1	1128	125.692	6.91748	3.8758	0.300242	1		Inactive phospholipase C-like protein 2 OS=Mus musculus GN=Plcl2 PE=1 SV=2 - [PLCL2_MOUSE]
F6UG04	2.65	1	1	642	72.6839	6.75635	2.12163	0.300046	1		Protein Slfn9 (Fragment) OS=Mus musculus GN=Slfn9 PE=4 SV=1 - [F6UG04_MOUSE]
Q99K51	13.97	12	7	630	70.6972	5.61768	68.0379	0.299405	7	22.4776	Plastin-3 OS=Mus musculus GN=Pls3 PE=1 SV=3 - [PLST_MOUSE]
P32921-2	20.42	9	6	475	53.6068	7.07861	42.7815	0.298212	7	24.0129	Isoform 2 of Tryptophan--tRNA ligase, cytoplasmic OS=Mus musculus GN=Wars - [SYWC_MOUSE]
E9PWN1	2.45	2	1	530	59.8926	4.99561	10.229	0.296622	1		Calpain-2 catalytic subunit OS=Mus musculus GN=Capn2 PE=4 SV=1 - [E9PWN1_MOUSE]
Q8BK69	4.87	1	1	267	30.7856	8.93896	5.92802	0.296092	1		Putative uncharacterized protein (Fragment) OS=Mus musculus GN=Esf1 PE=2 SV=1 - [Q8BK69_MOUSE]
F6QYF8	8.11	6	6	876	98.4583	5.88428	22.0139	0.293531	6	29.7705	Puromycin-sensitive aminopeptidase (Fragment) OS=Mus musculus GN=Npepps PE=4 SV=1 - [F6QYF8_MOUSE]
Q3TIA9	5.88	7	3	561	64.3766	6.65381	28.4723	0.292892	3	14.8063	Asparagine synthetase OS=Mus musculus GN=Asns PE=2 SV=1 - [Q3TIA9_MOUSE]
O70373	3.63	3	3	1129	123.355	5.17334	17.9126	0.292672	2	28.0161	Xin actin-binding repeat-containing protein 1 OS=Mus musculus GN=Xirp1 PE=1 SV=2 - [XIRP1_MOUSE]
Q7TQE2	12.76	7	5	533	56.99	6.63916	21.777	0.29118	4	20.2135	Uncharacterized protein OS=Mus musculus GN=Zyx PE=2 SV=1 - [Q7TQE2_MOUSE]
G3X9I8	21.47	45	11	666	72.0628	5.38916	189.11	0.289426	31	18.6344	Histone deacetylase 10 OS=Mus musculus GN=Hdac10 PE=4 SV=1 - [G3X9I8_MOUSE]
P27612	10.71	7	5	794	87.1656	6.13818	30.5708	0.289056	7	2.52126e+07	Phospholipase A-2-activating protein OS=Mus musculus GN=Plaa PE=2 SV=4 - [PLAP_MOUSE]
Q3UBL3	4.95	1	1	323	34.592	7.1958	7.77414	0.28644	1		Putative uncharacterized protein OS=Mus musculus GN=Abi1 PE=2 SV=1 - [Q3UBL3_MOUSE]
Q3UPH1	3.39	1	1	443	46.2685	5.94775	8.74666	0.285604	1		Protein PRRC1 OS=Mus musculus GN=Prrc1 PE=2 SV=1 - [PRRC1_MOUSE]
O54931-5	1.59	1	1	756	84.0257	5.26221	9.40359	0.284407	1		Isoform 5 of A-kinase anchor protein 2 OS=Mus musculus GN=Akap2 - [AKAP2_MOUSE]
Q62426	20.41	2	2	98	11.0385	7.38623	13.6345	0.282155	2	9.39144	Cystatin-B OS=Mus musculus GN=Cstb PE=1 SV=1 - [CYTB_MOUSE]
F6ZD38	3.62	5	4	1355	154.676	5.09717	15.41	0.28076	4	10.6664	Ubiquitin carboxyl-terminal hydrolase OS=Mus musculus GN=Usp47 PE=3 SV=1 - [F6ZD38_MOUSE]
F8VQH8	25	1	1	48	5.10468	8.67529	2.25105	0.278537	1		Uncharacterized protein (Fragment) OS=Mus musculus GN=Ncam1 PE=4 SV=1 - [F8VQH8_MOUSE]
D3Z6B9	12.72	11	8	810	88.8409	5.57959	47.2713	0.275296	8	45.0268	Mitochondrial 10-formyltetrahydrofolate dehydrogenase OS=Mus musculus GN=Aldh1l2 PE=3 SV=1 - [D3Z6B9_MOUSE]
P18760	28.31	10	5	166	18.5477	8.08936	35.9742	0.273756	4	35.1954	Cofilin-1 OS=Mus musculus GN=Cfl1 PE=1 SV=3 - [COF1_MOUSE]
P98083-3	8.25	2	2	424	46.4372	6.53662	8.5968	0.271308	2	45.5408	Isoform p47Shc of SHC-transforming protein 1 OS=Mus musculus GN=Shc1 - [SHC1_MOUSE]
Q3U6X6	1.96	1	1	562	61.3306	6.40479	3.88574	0.2708	1		Putative uncharacterized protein OS=Mus musculus GN=Pgm2 PE=2 SV=1 - [Q3U6X6_MOUSE]
O70250	4.74	1	1	253	28.8088	8.49951	4.58378	0.270248	1		Phosphoglycerate mutase 2 OS=Mus musculus GN=Pgam2 PE=1 SV=3 - [PGAM2_MOUSE]
D3Z061	3.03	3	3	1022	114.696	6.21436	6.62804	0.268848	1		Ubiquitin-like modifier-activating enzyme 6 OS=Mus musculus GN=Uba6 PE=4 SV=1 - [D3Z061_MOUSE]
Q8C0M9	11.66	5	4	326	33.9284	7.6499	29.0602	0.266175	4	21.3149	L-asparaginase OS=Mus musculus GN=Asrgl1 PE=1 SV=1 - [ASGL1_MOUSE]
D3Z478	4.88	1	1	205	22.8757	6.03662	2.31648	0.262354	1		mRNA cap guanine-N7 methyltransferase (Fragment) OS=Mus musculus GN=Rnmt PE=4 SV=1 - [D3Z478_MOUSE]
Q9EP71	10.52	11	9	979	108.785	6.26514	51.5035	0.260912	8	20.0988	Ankycorbin OS=Mus musculus GN=Rai14 PE=1 SV=1 - [RAI14_MOUSE]
P54822	6.4	3	3	484	54.8309	7.26904	15.1945	0.257026	3	38.7742	Adenylosuccinate lyase OS=Mus musculus GN=Adsl PE=2 SV=2 - [PUR8_MOUSE]
P99029-2	19.14	4	4	162	17.004	7.86963	9.99757	0.256609	4	15.7252	Isoform Cytoplasmic+peroxisomal of Peroxiredoxin-5, mitochondrial OS=Mus musculus GN=Prdx5 - [PRDX5_MOUSE]
Q61171	14.65	2	2	198	21.7651	5.41455	12.9977	0.255235	2	39.8296	Peroxiredoxin-2 OS=Mus musculus GN=Prdx2 PE=1 SV=3 - [PRDX2_MOUSE]
G5E854	2.45	1	1	490	55.7908	7.92822	13.2946	0.254494	1		Cytochrome P450 2C39 OS=Mus musculus GN=Cyp2c39 PE=3 SV=1 - [G5E854_MOUSE]
F6ZQM8	59.88	70	12	329	35.5561	8.03076	266.621	0.253321	13	24.0262	Glyceraldehyde-3-phosphate dehydrogenase (Fragment) OS=Mus musculus GN=Gm3222 PE=3 SV=1 - [F6ZQM8_MOUSE]
Q3UF85	19.67	1	1	61	6.81644	4.77979	2.88455	0.251647	1		Putative uncharacterized protein (Fragment) OS=Mus musculus GN=Glrx5 PE=2 SV=1 - [Q3UF85_MOUSE]
Q06BK5	3.6	1	1	361	39.834	6.03662	2.85171	0.251239	1		Kelch family protein Nd1-S2 OS=Mus musculus GN=Ivns1abp PE=2 SV=1 - [Q06BK5_MOUSE]
Q64727	19.89	31	18	1066	116.644	5.99854	118.978	0.250856	20	19.9694	Vinculin OS=Mus musculus GN=Vcl PE=1 SV=4 - [VINC_MOUSE]
P17751	56.86	37	14	299	32.1713	5.74463	146.779	0.249382	25	37.4969	Triosephosphate isomerase OS=Mus musculus GN=Tpi1 PE=1 SV=4 - [TPIS_MOUSE]
D3Z285	6.53	2	1	199	22.0141	4.95752	4.83228	0.247597	2	5.22501	NFU1 iron-sulfur cluster scaffold homolog, mitochondrial (Fragment) OS=Mus musculus GN=Nfu1 PE=4 SV=1 - [D3Z285_MOUSE]
D3Z4S3	8.57	1	1	140	16.0265	9.31982	2.19427	0.245628	1		Putative peptidyl-tRNA hydrolase PTRHD1 OS=Mus musculus GN=Ptrhd1 PE=3 SV=1 - [PTRD1_MOUSE]
Q9CZD3	13.58	10	8	729	81.8257	6.65381	34.0874	0.242695	7	34.665	Glycine--tRNA ligase OS=Mus musculus GN=Gars PE=1 SV=1 - [SYG_MOUSE]
Q3TW96	10.06	4	4	507	56.5777	5.42725	14.8701	0.239905	2	20.2166	UDP-N-acetylhexosamine pyrophosphorylase-like protein 1 OS=Mus musculus GN=Uap1l1 PE=2 SV=1 - [UAP1L_MOUSE]
Q3THK7	5.19	4	4	693	76.6749	6.72705	10.8815	0.237899	2	48.3477	GMP synthase [glutamine-hydrolyzing] OS=Mus musculus GN=Gmps PE=1 SV=2 - [GUAA_MOUSE]
Q9ET54-4	15.17	18	12	1002	108.219	6.771	73.1347	0.236442	15	38.5559	Isoform 4 of Palladin OS=Mus musculus GN=Palld - [PALLD_MOUSE]
H7BX44	1.89	3	3	1638	185.668	6.37939	21.4249	0.232673	2	50.6547	Serine/threonine-protein kinase MRCK alpha OS=Mus musculus GN=Cdc42bpa PE=4 SV=1 - [H7BX44_MOUSE]
Q3TC66	16.76	6	6	519	58.7152	5.84619	27.5037	0.231348	3	1.58414	Putative uncharacterized protein OS=Mus musculus GN=Riok3 PE=2 SV=1 - [Q3TC66_MOUSE]
P05064	43.13	20	14	364	39.3313	8.08936	89.2928	0.228282	15	34.9567	Fructose-bisphosphate aldolase A OS=Mus musculus GN=Aldoa PE=1 SV=2 - [ALDOA_MOUSE]
E9Q197	25.81	5	5	279	31.1875	5.32568	24.9732	0.227531	5	19.2269	Glyoxalase domain-containing protein 4 OS=Mus musculus GN=Glod4 PE=4 SV=1 - [E9Q197_MOUSE]
P83741-4	7.05	16	12	2128	225.266	6.50732	68.5983	0.226833	11	46.9051	Isoform 4 of Serine/threonine-protein kinase WNK1 OS=Mus musculus GN=Wnk1 - [WNK1_MOUSE]
Q8BFW7-5	20.63	8	5	378	39.8098	9.0415	37.5373	0.225121	5	29.6027	Isoform 5 of Lipoma-preferred partner homolog OS=Mus musculus GN=Lpp - [LPP_MOUSE]
Q9WU78	7.02	5	5	869	95.9642	6.52197	21.6308	0.223888	3	22.6974	Programmed cell death 6-interacting protein OS=Mus musculus GN=Pdcd6ip PE=1 SV=3 - [PDC6I_MOUSE]
P70460	6.67	2	1	375	39.6419	8.52881	8.78753	0.221856	1		Vasodilator-stimulated phosphoprotein OS=Mus musculus GN=Vasp PE=1 SV=4 - [VASP_MOUSE]
Q8BFY6	7.27	3	2	275	29.209	6.30322	9.74928	0.221006	2	9.57787	Peflin OS=Mus musculus GN=Pef1 PE=2 SV=1 - [PEF1_MOUSE]
Q1XH17	19.5	9	7	477	52.783	6.41748	37.4166	0.217587	4	11.2906	Tripartite motif-containing protein 72 OS=Mus musculus GN=Trim72 PE=1 SV=1 - [TRI72_MOUSE]
Q3UH17	6.75	18	12	2266	249.426	5.8208	78.978	0.213902	12	206.26	Putative uncharacterized protein OS=Mus musculus GN=Fn1 PE=2 SV=1 - [Q3UH17_MOUSE]
F6RIN9	3.81	3	3	945	99.5833	6.48096	9.02422	0.208305	1		Protein scribble homolog (Fragment) OS=Mus musculus GN=Scrib PE=4 SV=1 - [F6RIN9_MOUSE]
Q3U1V6	7.01	3	3	471	51.6488	7.28369	9.66333	0.20771	2	26.4301	Ubiquitin-conjugating enzyme E2 variant 3 OS=Mus musculus GN=Uevld PE=2 SV=1 - [UEVLD_MOUSE]
Q04750	7.82	4	4	767	90.8189	9.33447	20.3239	0.205986	1		DNA topoisomerase 1 OS=Mus musculus GN=Top1 PE=1 SV=2 - [TOP1_MOUSE]
Q4FJZ3	13.58	6	5	464	54.0042	6.53662	21.4896	0.202851	5	44.8833	Ero1l protein OS=Mus musculus GN=Ero1l PE=2 SV=1 - [Q4FJZ3_MOUSE]
Q08093	38.69	15	7	305	33.134	7.62061	58.1527	0.199785	9	34.2282	Calponin-2 OS=Mus musculus GN=Cnn2 PE=2 SV=1 - [CNN2_MOUSE]
Q8R0M2	1.82	1	1	495	55.463	7.32764	12.583	0.194776	1		Ugp2 protein (Fragment) OS=Mus musculus GN=Ugp2 PE=2 SV=1 - [Q8R0M2_MOUSE]
Q9DAW9	24.55	15	6	330	36.4058	5.71924	50.2328	0.184367	10	37.6066	Calponin-3 OS=Mus musculus GN=Cnn3 PE=2 SV=1 - [CNN3_MOUSE]
Q5BL09	4.28	1	1	257	28.3667	4.71631	10.2207	0.177372	1		Npm1 protein OS=Mus musculus GN=Npm1 PE=2 SV=1 - [Q5BL09_MOUSE]
Q9JLV5	7.94	6	5	768	88.8914	8.45557	23.2476	0.176044	4	20.1976	Cullin-3 OS=Mus musculus GN=Cul3 PE=1 SV=1 - [CUL3_MOUSE]
E0CYQ2	15.91	2	2	132	14.7202	4.67822	5.21599	0.172827	2	9.68779	NudC domain-containing protein 2 OS=Mus musculus GN=Nudcd2 PE=4 SV=1 - [E0CYQ2_MOUSE]
Q9WVQ5	5.81	1	1	241	26.9311	6.90283	6.62152	0.171967	1		Probable methylthioribulose-1-phosphate dehydratase OS=Mus musculus GN=Apip PE=1 SV=1 - [MTNB_MOUSE]
A3KG44	26.32	3	3	190	21.9513	5.69385	14.5721	0.170105	3	83.8745	Inhibitor of kappaB kinase gamma (Fragment) OS=Mus musculus GN=Ikbkg PE=4 SV=1 - [A3KG44_MOUSE]
P70271	5.15	1	1	330	35.5337	8.04541	5.12498	0.16679	1		PDZ and LIM domain protein 4 OS=Mus musculus GN=Pdlim4 PE=1 SV=3 - [PDLI4_MOUSE]
Q62418-3	3.24	1	1	432	48.3115	4.91943	2.52951	0.16347	1		Isoform 3 of Drebrin-like protein OS=Mus musculus GN=Dbnl - [DBNL_MOUSE]
P97314	47.67	30	7	193	20.9118	8.6167	121.719	0.162024	14	16.0726	Cysteine and glycine-rich protein 2 OS=Mus musculus GN=Csrp2 PE=1 SV=3 - [CSRP2_MOUSE]
Q80TA9	0.47	1	1	2572	290.615	6.3667	9.39987	0.15867	1		Ectopic P granules protein 5 homolog OS=Mus musculus GN=Epg5 PE=2 SV=2 - [EPG5_MOUSE]
Q3TFE8	3.09	4	2	875	97.051	4.77979	16.1729	0.156039	2	920.823	Putative uncharacterized protein OS=Mus musculus GN=Kpnb1 PE=2 SV=1 - [Q3TFE8_MOUSE]
Q6ZQ38	11.3	14	11	1230	136.245	5.78271	50.4714	0.153915	12	27.0553	Cullin-associated NEDD8-dissociated protein 1 OS=Mus musculus GN=Cand1 PE=2 SV=2 - [CAND1_MOUSE]
Q8BU85	9.88	2	2	253	26.8152	7.98682	6.90833	0.1433	1		Methionine-R-sulfoxide reductase B3, mitochondrial OS=Mus musculus GN=Msrb3 PE=1 SV=2 - [MSRB3_MOUSE]
Q3TGL4	19.85	53	21	1174	126.414	4.65283	194.376	0.142484	34	33.6283	Fibulin 2, isoform CRA_b OS=Mus musculus GN=Fbln2 PE=2 SV=1 - [Q3TGL4_MOUSE]
E9QNM4	0.97	1	1	1135	127.954	7.72314	2.94785	0.127622	1		Leucine-rich repeat serine/threonine-protein kinase 1 OS=Mus musculus GN=Lrrk1 PE=4 SV=1 - [E9QNM4_MOUSE]
Q8BIW1	22.25	8	8	454	50.2075	5.10986	34.4865	0.124806	6	16.5475	Protein prune homolog OS=Mus musculus GN=Prune PE=2 SV=1 - [PRUNE_MOUSE]
Q3UGQ1	5.04	1	1	357	39.7616	6.13818	2.21655	0.115036	1		Cellular tumor antigen p53 (Fragment) OS=Mus musculus GN=Trp53 PE=2 SV=1 - [Q3UGQ1_MOUSE]
P13020-2	9.44	7	4	731	80.7124	5.75732	36.766	0.109355	5	1210.17	Isoform 2 of Gelsolin OS=Mus musculus GN=Gsn - [GELS_MOUSE]
F8WJD9	5.26	1	1	209	23.4631	7.86963	2.85462	0.107581	1		Glutathione S-transferase P 1 OS=Mus musculus GN=Gstp1 PE=3 SV=1 - [F8WJD9_MOUSE]
Q3TCL2	4.52	2	1	310	35.0291	7.43018	8.39748	0.0974572	1		Putative uncharacterized protein (Fragment) OS=Mus musculus GN=Akr1b3 PE=2 SV=1 - [Q3TCL2_MOUSE]
B2RX14	1.95	3	3	1644	184.532	8.19189	24.1215	0.0775036	2	4.45935	Terminal uridylyltransferase 4 OS=Mus musculus GN=Zcchc11 PE=1 SV=2 - [TUT4_MOUSE]
Q9JLC8-2	1.04	4	3	3830	436.476	7.13721	20.6446	0.0763908	2	9403.45	Isoform 2 of Sacsin OS=Mus musculus GN=Sacs - [SACS_MOUSE]
P48678-2	5.05	2	2	574	65.4067	6.80029	5.30588	0.0728218	2	7611.91	Isoform C of Prelamin-A/C OS=Mus musculus GN=Lmna - [LMNA_MOUSE]
P97393	1.2	1	1	1501	172.004	6.34131	7.16607	0.0716705	1		Rho GTPase-activating protein 5 OS=Mus musculus GN=Arhgap5 PE=2 SV=2 - [RHG05_MOUSE]
D3YXZ3	7.78	4	3	617	68.1349	7.06396	10.9736	0.069518	2	6230.24	Uncharacterized protein OS=Mus musculus GN=Klc2 PE=4 SV=1 - [D3YXZ3_MOUSE]
Q9JJV2-3	58.24	11	7	91	9.79195	9.36377	45.1371	0.067654	6	64.4392	Isoform 3 of Profilin-2 OS=Mus musculus GN=Pfn2 - [PROF2_MOUSE]
Q9EPB9	7.38	2	1	244	28.4057	9.43701	8.65581	0.0668887	2	5294.49	G-protein coupled receptor kinase 6-D OS=Mus musculus GN=Grk6 PE=2 SV=1 - [Q9EPB9_MOUSE]
P35235-2	5.9	4	3	593	67.9921	7.29834	14.3738	0.0635346	2	4282.69	Isoform 2 of Tyrosine-protein phosphatase non-receptor type 11 OS=Mus musculus GN=Ptpn11 - [PTN11_MOUSE]
Q9Z1R9	8.13	10	1	246	26.1178	4.94482	38.5623	0.0633963	9	10.9625	MCG124046 OS=Mus musculus GN=Prss1 PE=2 SV=1 - [Q9Z1R9_MOUSE]
P09411	19.9	13	6	417	44.522	7.89893	60.3243	0.0593531	6	3263.43	Phosphoglycerate kinase 1 OS=Mus musculus GN=Pgk1 PE=1 SV=4 - [PGK1_MOUSE]
Q9JIG7	6.22	3	3	627	70.7998	6.01123	9.29108	0.058768	2	3139.51	Coiled-coil domain-containing protein 22 OS=Mus musculus GN=Ccdc22 PE=1 SV=1 - [CCD22_MOUSE]
Q05DR8	3.54	3	2	707	81.0035	7.53271	8.51165	0.0514005	2	1899.26	Ikbkb protein (Fragment) OS=Mus musculus GN=Ikbkb PE=2 SV=1 - [Q05DR8_MOUSE]
O08847	1.53	2	2	1966	216.625	7.50342	23.5587	0.0468105	2	1367.79	DNA-directed RNA polymerase OS=Mus musculus GN=Polr2a PE=2 SV=1 - [O08847_MOUSE]
Q8BV43	9.47	2	2	285	31.5536	4.98291	7.94691	0.0456598	2	231.86	Putative uncharacterized protein (Fragment) OS=Mus musculus GN=Xpnpep1 PE=2 SV=1 - [Q8BV43_MOUSE]
F7AQQ2	21.25	1	1	80	9.12151	7.10791	3.93396	0.0398501	1		Endoplasmic reticulum lectin 1 (Fragment) OS=Mus musculus GN=Erlec1 PE=4 SV=1 - [F7AQQ2_MOUSE]
Q8BP95	12.43	3	3	362	41.5809	8.66064	14.1126	0.0356763	2	583.276	Arginyl-tRNA--protein transferase 1 (Fragment) OS=Mus musculus GN=Ate1 PE=2 SV=1 - [Q8BP95_MOUSE]
Q8CD19	9.05	3	3	420	46.4445	7.04932	13.5073	0.0305463	2	380.795	LanC-like protein 3 OS=Mus musculus GN=Lancl3 PE=2 SV=2 - [LANC3_MOUSE]
P81117	2.14	1	1	420	50.2732	5.14795	2.36323	0.0292549	1		Nucleobindin-2 OS=Mus musculus GN=Nucb2 PE=1 SV=2 - [NUCB2_MOUSE]
Q2YDW2-2	8.78	3	3	444	49.2558	6.07471	8.72433	0.0274605	2	290.2	Isoform 2 of Protein misato homolog 1 OS=Mus musculus GN=Msto1 - [MSTO1_MOUSE]
Q9CR26	6.47	4	1	309	33.8919	6.12549	21.8935	0.0239382	4	208.275	Vacuolar protein sorting-associated protein VTA1 homolog OS=Mus musculus GN=Vta1 PE=1 SV=1 - [VTA1_MOUSE]
Q922D4-4	2.21	1	1	497	56.7165	5.42725	2.10487	0.0168963	1		Isoform 4 of Serine/threonine-protein phosphatase 6 regulatory subunit 3 OS=Mus musculus GN=Ppp6r3 - [PP6R3_MOUSE]
Q80UP7	3.05	1	1	394	44.7899	5.66846	2.15804	0.0161542	1		Bcr protein (Fragment) OS=Mus musculus GN=Bcr PE=2 SV=1 - [Q80UP7_MOUSE]
Q3U0F2	12.07	2	1	116	13.1677	8.47021	4.46967	0.0159173	1		Putative uncharacterized protein OS=Mus musculus GN=Zfp593 PE=2 SV=1 - [Q3U0F2_MOUSE]
Q8BKZ6	9.87	2	2	223	24.3665	8.71924	9.39053	0.015192	2	68.4637	WD repeat-containing protein 92 OS=Mus musculus GN=Wdr92 PE=2 SV=1 - [Q8BKZ6_MOUSE]
F8WIK5	10.68	2	2	337	37.6113	8.95361	5.06989	0.0150811	1		Pleckstrin homology domain-containing family A member 2 (Fragment) OS=Mus musculus GN=Plekha2 PE=4 SV=1 - [F8WIK5_MOUSE]
Q9DCL9	3.29	1	1	425	46.9761	7.2251	6.55538	0.0116273	1		Multifunctional protein ADE2 OS=Mus musculus GN=Paics PE=1 SV=4 - [PUR6_MOUSE]
A2ARI3	1.4	2	1	927	101.276	6.354	11.9502	0.011206	1		Leucine-rich repeat-containing G protein-coupled receptor 4 OS=Mus musculus GN=Lgr4 PE=4 SV=1 - [A2ARI3_MOUSE]
P97350	2.06	1	1	728	80.8444	8.90967	5.01618	0.0105398	1		Plakophilin-1 OS=Mus musculus GN=Pkp1 PE=1 SV=1 - [PKP1_MOUSE]
tr|GFP|GFP	91.15	2619	30	260	29.0474	6.11279	10947.5	0.01	14	0	tr|GFP|GFP
D3Z4Y4	19.72	40	14	563	60.3249	7.75244	147.361	0.01	21	0	Keratin, type II cytoskeletal 5 OS=Mus musculus GN=Krt5 PE=3 SV=1 - [D3Z4Y4_MOUSE]
D3Z6R0	19.87	33	11	463	50.3563	5.43994	125.299	0.01	8	0	Keratin, type II cytoskeletal 6A OS=Mus musculus GN=Krt6a PE=3 SV=1 - [D3Z6R0_MOUSE]
Q3TW71	18.72	26	13	908	100.112	5.17334	99.7626	0.01	1		Putative uncharacterized protein OS=Mus musculus GN=Psmd2 PE=2 SV=1 - [Q3TW71_MOUSE]
P07724	8.55	26	5	608	68.6477	6.07471	93.3334	0.01	24	0	Serum albumin OS=Mus musculus GN=Alb PE=1 SV=3 - [ALBU_MOUSE]
E9QLP8	13.23	23	6	461	49.3738	5.021	91.4682	0.01	12	0	Keratin, type I cytoskeletal 10 OS=Mus musculus GN=Krt10 PE=3 SV=1 - [E9QLP8_MOUSE]
B2RTP7	6.22	19	5	707	70.8798	8.06006	88.8819	0.01	10	0	Krt2 protein OS=Mus musculus GN=Krt2 PE=2 SV=1 - [B2RTP7_MOUSE]
Q9QWL7	17.78	27	10	433	48.1321	5.05908	86.6213	0.01	1		Keratin, type I cytoskeletal 17 OS=Mus musculus GN=Krt17 PE=1 SV=3 - [K1C17_MOUSE]
Q6IFX2	17.48	27	10	452	50.1019	5.16064	85.2537	0.01	11	0	Keratin, type I cytoskeletal 42 OS=Mus musculus GN=Krt42 PE=1 SV=1 - [K1C42_MOUSE]
P04104	5.18	18	4	637	65.5653	8.14795	77.6868	0.01	9	0	Keratin, type II cytoskeletal 1 OS=Mus musculus GN=Krt1 PE=1 SV=4 - [K2C1_MOUSE]
P35441	15.73	24	17	1170	129.564	4.95752	71.6186	0.01	19	0	Thrombospondin-1 OS=Mus musculus GN=Thbs1 PE=1 SV=1 - [TSP1_MOUSE]
Q9Z2K1	13.01	18	6	469	51.5743	5.19873	70.6415	0.01	4	0	Keratin, type I cytoskeletal 16 OS=Mus musculus GN=Krt16 PE=1 SV=3 - [K1C16_MOUSE]
Q9D706	30.61	16	12	660	74.05	7.98682	66.8425	0.01	10	0	RNA polymerase II-associated protein 3 OS=Mus musculus GN=Rpap3 PE=1 SV=1 - [RPAP3_MOUSE]
Q3UV17	6.06	13	5	594	62.806	8.42627	52.2941	0.01	3	0	Keratin, type II cytoskeletal 2 oral OS=Mus musculus GN=Krt76 PE=2 SV=1 - [K22O_MOUSE]
Q8VED5	7.91	9	5	531	57.5168	7.69385	43.2657	0.01	4	0	Keratin, type II cytoskeletal 79 OS=Mus musculus GN=Krt79 PE=1 SV=2 - [K2C79_MOUSE]
A1L0X5	2.85	9	2	492	54.7393	6.30322	38.1263	0.01	8	0	Krt78 protein (Fragment) OS=Mus musculus GN=Krt78 PE=2 SV=1 - [A1L0X5_MOUSE]
Q61782	35.48	10	3	93	10.6554	6.30322	34.3334	0.01	4	0	Type I epidermal keratin (Fragment) OS=Mus musculus GN=Krt14 PE=2 SV=1 - [Q61782_MOUSE]
Q02819	21.79	9	8	459	53.3759	5.07178	31.2905	0.01	7	0	Nucleobindin-1 OS=Mus musculus GN=Nucb1 PE=1 SV=2 - [NUCB1_MOUSE]
Q6IME9	4.04	5	2	520	56.7149	7.40088	27.9695	0.01	1		Keratin, type II cytoskeletal 72 OS=Mus musculus GN=Krt72 PE=2 SV=1 - [K2C72_MOUSE]
P12382	5.77	4	3	780	85.3054	7.1665	23.4512	0.01	1		6-phosphofructokinase, liver type OS=Mus musculus GN=Pfkl PE=1 SV=4 - [K6PL_MOUSE]
P20918	3.45	2	2	812	90.7489	6.59521	23.0126	0.01	2	0	Plasminogen OS=Mus musculus GN=Plg PE=1 SV=3 - [PLMN_MOUSE]
Q792Z1	8.13	3	2	246	26.2039	5.8335	22.835	0.01	2	0	MCG140784 OS=Mus musculus GN=Try10 PE=2 SV=1 - [Q792Z1_MOUSE]
F8WHK2	5.89	6	5	1172	129.812	4.81787	20.9642	0.01	6	0	Thrombospondin-2 OS=Mus musculus GN=Thbs2 PE=4 SV=1 - [F8WHK2_MOUSE]
P32261	7.1	7	3	465	51.9706	6.45557	20.523	0.01	6	0	Antithrombin-III OS=Mus musculus GN=Serpinc1 PE=1 SV=1 - [ANT3_MOUSE]
Q61703	4.12	6	3	946	105.861	7.26904	20.3859	0.01	6	0	Inter-alpha-trypsin inhibitor heavy chain H2 OS=Mus musculus GN=Itih2 PE=1 SV=1 - [ITIH2_MOUSE]
E9PZW0	0.48	1	1	2284	261.257	6.91748	20.2665	0.01	1		Uncharacterized protein OS=Mus musculus GN=Dsp PE=4 SV=1 - [E9PZW0_MOUSE]
Q02257	3.49	2	2	745	81.7488	6.13818	17.7839	0.01	2	0	Junction plakoglobin OS=Mus musculus GN=Jup PE=1 SV=3 - [PLAK_MOUSE]
Q8C0V3	1.56	5	1	703	79.2739	7.25439	17.1623	0.01	5	0	Putative uncharacterized protein (Fragment) OS=Mus musculus GN=Adam6b PE=2 SV=1 - [Q8C0V3_MOUSE]
Q6GQT1	1.29	4	2	1474	164.248	6.60986	16.8162	0.01	2	0	Alpha-2-macroglobulin-P OS=Mus musculus GN=A2mp PE=2 SV=2 - [A2MP_MOUSE]
Q99MY8	0.34	1	1	2958	331.126	9.34912	16.7812	0.01	1		Histone-lysine N-methyltransferase ASH1L OS=Mus musculus GN=Ash1l PE=1 SV=3 - [ASH1L_MOUSE]
Q8C9W3	1.81	2	1	1213	135.212	7.21045	15.7438	0.01	2	0	A disintegrin and metalloproteinase with thrombospondin motifs 2 OS=Mus musculus GN=Adamts2 PE=1 SV=2 - [ATS2_MOUSE]
B7ZP20	2.22	3	2	1169	128.555	5.90967	15.6657	0.01	3	0	Ankyrin repeat and FYVE domain containing 1 OS=Mus musculus GN=Ankfy1 PE=2 SV=1 - [B7ZP20_MOUSE]
Q3UF58	4.18	2	2	526	59.6606	7.88428	14.7903	0.01	1		Catalase OS=Mus musculus GN=Cat PE=2 SV=1 - [Q3UF58_MOUSE]
E9Q397	1.45	3	3	2137	246.109	5.32568	14.2332	0.01	1		Protein Spnb1 OS=Mus musculus GN=Spnb1 PE=4 SV=1 - [E9Q397_MOUSE]
Q8VH51-3	13.35	4	4	367	39.7932	6.55127	14.2203	0.01	3	0	Isoform 3 of RNA-binding protein 39 OS=Mus musculus GN=Rbm39 - [RBM39_MOUSE]
P01027	2.1	3	2	1663	186.366	6.72705	14.0401	0.01	3	0	Complement C3 OS=Mus musculus GN=C3 PE=1 SV=3 - [CO3_MOUSE]
Q99LF0	3.62	2	1	470	54.1118	6.34131	14.0297	0.01	1		Plxnb2 protein OS=Mus musculus GN=Plxnb2 PE=2 SV=1 - [Q99LF0_MOUSE]
A0AUP1	1.58	2	1	442	52.7451	9.59814	13.5028	0.01	2	0	Coiled-coil domain-containing protein 112 OS=Mus musculus GN=Ccdc112 PE=2 SV=2 - [CC112_MOUSE]
Q3V125	1.53	1	1	848	96.2955	6.96143	13.1819	0.01	1		Coiled-coil domain-containing protein 110 OS=Mus musculus GN=Ccdc110 PE=2 SV=1 - [CC110_MOUSE]
Q3V3T8	1.33	1	1	980	109.514	5.07178	12.7319	0.01	1		Putative uncharacterized protein (Fragment) OS=Mus musculus GN=Rsf1 PE=2 SV=1 - [Q3V3T8_MOUSE]
A2A6Q8	19.27	5	3	192	21.1186	5.03369	12.6998	0.01	3	0	Myosin light chain 4 (Fragment) OS=Mus musculus GN=Myl4 PE=4 SV=1 - [A2A6Q8_MOUSE]
Q80YR4-2	1.93	3	1	880	96.284	8.29443	12.0903	0.01	3	0	Isoform 2 of Zinc finger protein 598 OS=Mus musculus GN=Znf598 - [ZN598_MOUSE]
Q0QEZ4	9.62	2	2	239	27.1903	8.11865	11.8223	0.01	1		Succinate dehydrogenase complex subunit B (Fragment) OS=Mus musculus GN=Sdhb PE=2 SV=1 - [Q0QEZ4_MOUSE]
Q3TC36	15.25	4	2	177	20.1691	4.99561	11.7309	0.01	3	0	Putative uncharacterized protein (Fragment) OS=Mus musculus GN=C80913 PE=2 SV=1 - [Q3TC36_MOUSE]
Q61838	1.14	4	2	1495	165.748	6.68311	11.1001	0.01	2	0	Alpha-2-macroglobulin OS=Mus musculus GN=A2m PE=1 SV=3 - [A2M_MOUSE]
Q924V7	3.2	4	1	375	41.428	6.45557	10.8952	0.01	4	0	Carboxylesterase ML1 (Fragment) OS=Mus musculus GN=Ces1f PE=2 SV=1 - [Q924V7_MOUSE]
Q8R033	10.23	2	1	88	10.3735	10.4038	10.7386	0.01	2	0	LYR motif-containing protein 2 OS=Mus musculus GN=Lyrm2 PE=2 SV=1 - [LYRM2_MOUSE]
Q3TS63	1.43	3	1	559	61.7079	5.61768	10.6099	0.01	3	0	Putative uncharacterized protein (Fragment) OS=Mus musculus GN=Asap2 PE=2 SV=1 - [Q3TS63_MOUSE]
Q9CUE4	4.12	3	1	413	47.0135	10.1401	10.4639	0.01	3	0	Putative uncharacterized protein (Fragment) OS=Mus musculus GN=4931429I11Rik PE=2 SV=1 - [Q9CUE4_MOUSE]
B2RR83	1.66	1	1	1445	160.99	8.51416	10.1345	0.01	1		Probable ATP-dependent RNA helicase YTHDC2 OS=Mus musculus GN=Ythdc2 PE=2 SV=1 - [YTDC2_MOUSE]
Q3TLD5-2	6.35	2	2	457	50.6031	5.18604	9.75154	0.01	1		Isoform 2 of Unconventional prefoldin RPB5 interactor OS=Mus musculus GN=Uri1 - [RMP_MOUSE]
D3YVP2	10	2	1	100	11.4035	5.36377	9.73268	0.01	1		Teneurin-4 (Fragment) OS=Mus musculus GN=Odz4 PE=4 SV=1 - [D3YVP2_MOUSE]
D3Z085	4.3	2	1	256	28.3634	8.55811	9.48594	0.01	2	0	AT-rich interactive domain-containing protein 5A (Fragment) OS=Mus musculus GN=Arid5a PE=4 SV=1 - [D3Z085_MOUSE]
Q07643	2.03	1	1	688	65.2813	9.36377	9.04798	0.01	1		Collagen alpha-2(IX) chain OS=Mus musculus GN=Col9a2 PE=2 SV=1 - [CO9A2_MOUSE]
E9PYP1	2.66	1	1	563	61.704	5.26221	8.32196	0.01	1		Protein Ces1a OS=Mus musculus GN=Ces1a PE=4 SV=1 - [E9PYP1_MOUSE]
Q5XJV7	1.67	1	1	1441	157.329	8.38232	8.20264	0.01	1		SET domain-containing protein 5 OS=Mus musculus GN=Setd5 PE=1 SV=2 - [SETD5_MOUSE]
F6VFS9	1.16	1	1	1116	122.336	6.59521	8.19416	0.01	1		Guanylate cyclase OS=Mus musculus GN=Gucy2d PE=3 SV=1 - [F6VFS9_MOUSE]
Q07456	2.87	1	1	349	39.004	6.31592	8.15595	0.01	1		Protein AMBP OS=Mus musculus GN=Ambp PE=1 SV=2 - [AMBP_MOUSE]
D3Z197	0.93	2	1	1397	156.005	8.22119	8.12097	0.01	2	0	Histone-lysine N-methyltransferase NSD3 OS=Mus musculus GN=Whsc1l1 PE=3 SV=1 - [D3Z197_MOUSE]
E9PV60	0.63	1	1	3024	337.147	6.354	8.04957	0.01	1		Protein Wdfy4 OS=Mus musculus GN=Wdfy4 PE=4 SV=1 - [E9PV60_MOUSE]
G3UY38	3.07	2	1	456	50.5325	7.50342	7.93024	0.01	1		Uncharacterized protein OS=Mus musculus GN=Hnrnpl PE=4 SV=1 - [G3UY38_MOUSE]
Q3UVA4	1.09	1	1	1102	126.391	7.13721	7.86664	0.01	1		Putative uncharacterized protein OS=Mus musculus GN=Pik3cg PE=2 SV=1 - [Q3UVA4_MOUSE]
P52430	2.54	1	1	355	39.5403	5.22412	7.74204	0.01	1		Serum paraoxonase/arylesterase 1 OS=Mus musculus GN=Pon1 PE=1 SV=2 - [PON1_MOUSE]
B0EVI6	2.8	1	1	607	68.4746	5.66846	7.68078	0.01	1		Ancient conserved domain protein 1 OS=Mus musculus GN=Cnnm1 PE=2 SV=1 - [B0EVI6_MOUSE]
Q3UU58	8.59	1	1	163	18.3474	9.51025	7.53681	0.01	1		Putative uncharacterized protein OS=Mus musculus GN=Nebl PE=2 SV=1 - [Q3UU58_MOUSE]
E9PVG8	0.35	1	1	2581	280.044	6.17627	7.48724	0.01	1		Protein 9530053A07Rik OS=Mus musculus GN=9530053A07Rik PE=4 SV=1 - [E9PVG8_MOUSE]
Q3TJN6	6.68	2	2	404	46.769	6.3667	7.39972	0.01	1		Putative uncharacterized protein OS=Mus musculus GN=Snx5 PE=2 SV=1 - [Q3TJN6_MOUSE]
Q9DBE9	1.67	1	1	838	95.4739	8.38232	7.37104	0.01	1		Putative rRNA methyltransferase 3 OS=Mus musculus GN=Ftsj3 PE=1 SV=1 - [RRMJ3_MOUSE]
G3UWL7	10.34	1	1	87	9.11288	10.7847	7.12589	0.01	1		Histone H2A OS=Mus musculus GN=H2afz PE=3 SV=1 - [G3UWL7_MOUSE]
Q8CE74	7.08	2	2	353	40.7396	6.02393	6.94663	0.01	1		Putative uncharacterized protein (Fragment) OS=Mus musculus GN=Akt2 PE=2 SV=1 - [Q8CE74_MOUSE]
D3Z7Q6	6.67	1	1	195	20.6093	8.73389	6.93499	0.01	1		Achaete-scute homolog 2 OS=Mus musculus GN=Ascl2 PE=4 SV=1 - [D3Z7Q6_MOUSE]
Q9R1T2-2	2.44	1	1	328	36.1124	5.35107	6.76213	0.01	1		Isoform 2 of SUMO-activating enzyme subunit 1 OS=Mus musculus GN=Sae1 - [SAE1_MOUSE]
Q9WTX8-2	4.09	1	1	514	60.1125	5.65576	6.6948	0.01	1		Isoform 2 of Mitotic spindle assembly checkpoint protein MAD1 OS=Mus musculus GN=Mad1l1 - [MD1L1_MOUSE]
P97465	6.02	1	1	482	52.4193	6.56592	6.58703	0.01	1		Docking protein 1 OS=Mus musculus GN=Dok1 PE=1 SV=2 - [DOK1_MOUSE]
P62774	11.02	1	1	118	12.8526	5.51611	6.20851	0.01	1		Myotrophin OS=Mus musculus GN=Mtpn PE=1 SV=2 - [MTPN_MOUSE]
Q7TMJ8-2	7.04	1	1	213	22.9964	5.59229	6.17956	0.01	1		Isoform 2 of Phosphoinositide-3-kinase-interacting protein 1 OS=Mus musculus GN=Pik3ip1 - [P3IP1_MOUSE]
Q61121-2	2.93	2	1	409	46.761	9.34912	6.15026	0.01	2	0	Isoform 2 of Probable G-protein coupled receptor 19 OS=Mus musculus GN=Gpr19 - [GPR19_MOUSE]
Q9CVY8	25.41	2	2	122	13.3967	4.91943	6.11775	0.01	2	0	Putative uncharacterized protein OS=Mus musculus GN=Pgp PE=2 SV=2 - [Q9CVY8_MOUSE]
E9PYI8	5.24	1	1	458	52.2853	5.65576	6.02368	0.01	1		Ubiquitin carboxyl-terminal hydrolase OS=Mus musculus GN=Usp14 PE=3 SV=1 - [E9PYI8_MOUSE]
G3X9T8	1.04	1	1	1060	121.003	5.84619	6.00072	0.01	1		Ceruloplasmin, isoform CRA_f OS=Mus musculus GN=Cp PE=4 SV=1 - [G3X9T8_MOUSE]
A2A825	3.88	1	1	258	28.4037	7.53271	5.65422	0.01	1		REM2- and Rab-like small GTPase 1 OS=Mus musculus GN=Rsg1 PE=2 SV=1 - [RSG1_MOUSE]
B2RWV8	3.81	2	1	657	70.3646	6.75635	5.62528	0.01	1		Ubqln3 protein OS=Mus musculus GN=Ubqln3 PE=2 SV=1 - [B2RWV8_MOUSE]
Q8BZS8	4.73	1	1	275	31.2459	8.04541	5.56385	0.01	1		Putative uncharacterized protein (Fragment) OS=Mus musculus GN=Wdr44 PE=2 SV=1 - [Q8BZS8_MOUSE]
Q9D964	2.13	2	1	423	48.2661	7.88428	5.55211	0.01	1		Glycine amidinotransferase, mitochondrial OS=Mus musculus GN=Gatm PE=1 SV=1 - [GATM_MOUSE]
Q8BJM3	1.94	1	1	775	84.428	4.86865	5.3459	0.01	1		Growth inhibition and differentiation-related protein 88 homolog OS=Mus musculus GN=Gidrp88 PE=2 SV=1 - [GIDRP_MOUSE]
O89060	10.65	1	1	169	18.315	5.05908	5.23138	0.01	1		Fatty acid synthase (Fragment) OS=Mus musculus GN=Fasn PE=2 SV=1 - [O89060_MOUSE]
Q5XKA9	1.98	1	1	657	69.7285	9.0415	5.16678	0.01	1		R3hdm2 protein (Fragment) OS=Mus musculus GN=R3hdm2 PE=2 SV=1 - [Q5XKA9_MOUSE]
Q925F3	5.48	1	1	292	32.8227	6.27783	5.10795	0.01	1		Probable E3 ubiquitin-protein ligase RNF144A OS=Mus musculus GN=Rnf144a PE=1 SV=1 - [R144A_MOUSE]
P63028	8.14	1	1	172	19.4496	4.85596	5.03918	0.01	1		Translationally-controlled tumor protein OS=Mus musculus GN=Tpt1 PE=1 SV=1 - [TCTP_MOUSE]
Q3ULZ2	2.52	3	2	1149	125.29	8.82178	4.73393	0.01	1		FH2 domain-containing protein 1 OS=Mus musculus GN=Fhdc1 PE=2 SV=3 - [FHDC1_MOUSE]
E9PX56	1.6	1	1	873	98.7444	5.61768	4.65275	0.01	1		RB1-inducible coiled-coil protein 1 (Fragment) OS=Mus musculus GN=Rb1cc1 PE=4 SV=1 - [E9PX56_MOUSE]
Q922W2	4.81	1	1	416	47.4801	6.13818	4.61819	0.01	1		Qrich1 protein OS=Mus musculus GN=Qrich1 PE=2 SV=1 - [Q922W2_MOUSE]
Q3UNF3	3.52	2	2	681	76.7689	7.34229	4.49021	0.01	1		Acyl-coenzyme A oxidase OS=Mus musculus GN=Acox2 PE=2 SV=1 - [Q3UNF3_MOUSE]
D3YUG5	5.82	1	1	705	74.7218	7.81104	4.3681	0.01	1		MKL/myocardin-like protein 1 (Fragment) OS=Mus musculus GN=Mkl1 PE=4 SV=1 - [D3YUG5_MOUSE]
Q3TTV2	3.21	1	1	624	71.3228	6.65381	4.2744	0.01	1		Putative uncharacterized protein OS=Mus musculus GN=Gria3 PE=2 SV=1 - [Q3TTV2_MOUSE]
D9J2Z9	4.56	1	1	482	52.3635	7.86963	4.21809	0.01	1		ENH isoform 1b OS=Mus musculus GN=Pdlim5 PE=2 SV=1 - [D9J2Z9_MOUSE]
D3Z564	1.82	1	1	385	41.2993	10.3892	4.19967	0.01	1		TGF-beta-activated kinase 1 and MAP3K7-binding protein 2 (Fragment) OS=Mus musculus GN=Tab2 PE=4 SV=1 - [D3Z564_MOUSE]
Q91ZQ1-2	1.44	1	1	836	95.8445	5.60498	4.09411	0.01	1		Isoform 2 of Cone cGMP-specific 3',5'-cyclic phosphodiesterase subunit alpha' OS=Mus musculus GN=Pde6c - [PDE6C_MOUSE]
Q3TT70	3.46	1	1	434	48.1497	5.30029	4.08481	0.01	1		Putative uncharacterized protein (Fragment) OS=Mus musculus GN=Sel1l PE=2 SV=1 - [Q3TT70_MOUSE]
B7ZNA8	1.81	1	1	995	111.155	5.85889	4.03298	0.01	1		Tll2 protein OS=Mus musculus GN=Tll2 PE=2 SV=1 - [B7ZNA8_MOUSE]
Q8BJS2	9.43	1	1	106	12.3934	9.37842	3.93159	0.01	1		Putative uncharacterized protein (Fragment) OS=Mus musculus GN=Stk38 PE=2 SV=1 - [Q8BJS2_MOUSE]
Q3TQ56	15.97	1	1	119	13.8208	4.99561	3.85062	0.01	1		Putative uncharacterized protein (Fragment) OS=Mus musculus GN=Gad1 PE=2 SV=1 - [Q3TQ56_MOUSE]
Q91VL4	2.65	1	1	566	56.6281	7.44482	3.81975	0.01	1		Col1a2 protein (Fragment) OS=Mus musculus GN=Col1a2 PE=2 SV=1 - [Q91VL4_MOUSE]
Q60784	1	1	1	1095	118.421	5.45264	3.81738	0.01	1		Fibrillin-1 (Fragment) OS=Mus musculus GN=Fbn1 PE=2 SV=1 - [Q60784_MOUSE]
H3BJS6	1.93	1	1	621	72.3837	7.41553	3.78624	0.01	1		Protein Lekr1 (Fragment) OS=Mus musculus GN=Lekr1 PE=4 SV=1 - [H3BJS6_MOUSE]
Q9D2Q8	14.42	1	1	104	11.5918	5.50342	3.48295	0.01	1		Protein S100-A14 OS=Mus musculus GN=S100a14 PE=2 SV=1 - [S10AE_MOUSE]
G5E8E2	14.85	1	1	330	36.9341	6.31592	3.35171	0.01	1		Epilepsy, progressive myoclonic epilepsy, type 2 gene alpha OS=Mus musculus GN=Epm2a PE=4 SV=1 - [G5E8E2_MOUSE]
Q99KY6	6.12	1	1	523	59.8559	7.82568	3.35093	0.01	1		Cytochrome P450, family 4, subfamily f, polypeptide 13 OS=Mus musculus GN=Cyp4f13 PE=2 SV=1 - [Q99KY6_MOUSE]
Q3U4A3	5.85	1	1	342	37.6851	4.60205	3.19584	0.01	1		Putative uncharacterized protein OS=Mus musculus GN=Cd2bp2 PE=2 SV=1 - [Q3U4A3_MOUSE]
Q3TAY6	4.45	1	1	292	31.7014	6.91748	3.16895	0.01	1		Putative uncharacterized protein (Fragment) OS=Mus musculus GN=Atp7a PE=2 SV=1 - [Q3TAY6_MOUSE]
D3Z2A4	4.68	1	1	299	34.4913	4.97021	3.11543	0.01	1		Ribonucleoside-diphosphate reductase subunit M2 B OS=Mus musculus GN=Rrm2b PE=4 SV=1 - [D3Z2A4_MOUSE]
P17897	8.11	1	1	148	16.7834	9.40771	3.08594	0.01	1		Lysozyme C-1 OS=Mus musculus GN=Lyz1 PE=1 SV=1 - [LYZ1_MOUSE]
Q9QUK9	8.13	1	1	246	26.2599	5.30029	2.94044	0.01	1		MCG15083 OS=Mus musculus GN=Try5 PE=2 SV=1 - [Q9QUK9_MOUSE]
Q6GT43	8.97	1	1	290	31.6363	7.56201	2.77687	0.01	1		Ankyrin repeat and SOCS box protein 9 OS=Mus musculus GN=Asb9 PE=2 SV=1 - [Q6GT43_MOUSE]
E0CXY5	45.24	1	1	42	4.63459	9.83252	2.74651	0.01	1		Transmembrane protein 33 (Fragment) OS=Mus musculus GN=Tmem33 PE=4 SV=1 - [E0CXY5_MOUSE]
Q9CY89	18.18	1	1	176	19.8933	10.1401	2.74199	0.01	1		Putative uncharacterized protein OS=Mus musculus GN=Dnajc30 PE=2 SV=1 - [Q9CY89_MOUSE]
Q9D0Q5	13.79	1	1	116	11.95	11.2681	2.72169	0.01	1		Novel protein OS=Mus musculus GN=2600006K01Rik PE=2 SV=1 - [Q9D0Q5_MOUSE]
Q8QZU9	4.47	1	1	358	39.9931	6.22705	2.70048	0.01	1		Cpne2 protein OS=Mus musculus GN=Cpne2 PE=2 SV=1 - [Q8QZU9_MOUSE]
E9Q915	20.95	1	1	105	11.4547	8.42627	2.68242	0.01	1		Receptor activity-modifying protein 1 OS=Mus musculus GN=Ramp1 PE=4 SV=1 - [E9Q915_MOUSE]
Q99N16	2.67	1	1	524	59.8042	8.52881	2.67589	0.01	1		Leukotriene-B(4) omega-hydroxylase 2 OS=Mus musculus GN=Cyp4f3 PE=2 SV=2 - [CP4F3_MOUSE]
Q8C904	8.98	1	1	256	28.0811	11.9858	2.67207	0.01	1		Putative uncharacterized protein OS=Mus musculus GN=A730089K16Rik PE=2 SV=1 - [Q8C904_MOUSE]
Q8VCW8	2.6	1	1	615	67.907	8.17725	2.65048	0.01	1		Acyl-CoA synthetase family member 2, mitochondrial OS=Mus musculus GN=Acsf2 PE=2 SV=1 - [ACSF2_MOUSE]
B2KFA9	8.09	1	1	136	15.452	6.53662	2.63647	0.01	1		Branched chain aminotransferase 1, cytosolic (Fragment) OS=Mus musculus GN=Bcat1 PE=4 SV=1 - [B2KFA9_MOUSE]
Q9Z0Y6	15.32	1	1	111	12.3975	7.69385	2.35974	0.01	1		SLIT1 protein (Fragment) OS=Mus musculus GN=Slit3 PE=2 SV=1 - [Q9Z0Y6_MOUSE]
Q08879	1.7	1	1	705	77.9806	5.16064	2.30229	0.01	1		Fibulin-1 OS=Mus musculus GN=Fbln1 PE=1 SV=2 - [FBLN1_MOUSE]
Q3T9T2	2.71	1	1	516	58.6194	6.72705	2.30152	0.01	1		Nucleolar complex associated 4 homolog (S. cerevisiae) OS=Mus musculus GN=Noc4l PE=2 SV=1 - [Q3T9T2_MOUSE]
Q3TW94	2.04	1	1	638	65.959	6.21436	2.26786	0.01	1		Putative uncharacterized protein OS=Mus musculus GN=Zbtb22 PE=2 SV=1 - [Q3TW94_MOUSE]
F8WI31	4.96	1	1	383	42.4118	9.5249	2.26777	0.01	1		Pleiotropic regulator 1 OS=Mus musculus GN=Plrg1 PE=4 SV=1 - [F8WI31_MOUSE]
Q8BX07	5.19	1	1	270	30.5265	5.80811	2.23165	0.01	1		Carboxy-terminal domain RNA polymerase II polypeptide A small phosphatase 2 OS=Mus musculus GN=Ctdsp2 PE=2 SV=1 - [CTDS2_MOUSE]
Q3UW00	5.52	1	1	181	20.4966	8.74854	2.14967	0.01	1		Putative uncharacterized protein OS=Mus musculus GN=Isg20 PE=2 SV=1 - [Q3UW00_MOUSE]
Q8R242	5.19	1	1	366	41.2682	5.60498	2.14641	0.01	1		Di-N-acetylchitobiase OS=Mus musculus GN=Ctbs PE=2 SV=2 - [DIAC_MOUSE]
Q8BWT7	12	1	1	125	13.9702	5.09717	2.14051	0.01	1		Putative uncharacterized protein OS=Mus musculus GN=Mipol1 PE=2 SV=1 - [Q8BWT7_MOUSE]
F6SS03	13.54	1	1	96	10.5651	5.80811	2.13131	0.01	1		Centromere protein V (Fragment) OS=Mus musculus GN=Cenpv PE=4 SV=1 - [F6SS03_MOUSE]
Q80W49	1.19	1	1	1005	114.19	5.66846	2.12838	0.01	1		Beta/gamma crystallin domain-containing protein 3 OS=Mus musculus GN=Crybg3 PE=2 SV=2 - [CRBG3_MOUSE]
B7ZCF5	4.26	1	1	305	35.0497	7.62061	2.12675	0.01	1		Acid phosphatase 2 lysosomal (Fragment) OS=Mus musculus GN=Acp2 PE=4 SV=1 - [B7ZCF5_MOUSE]
G5E8D0	7.59	1	1	145	16.5824	9.70068	2.1201	0.01	1		Angiogenin-2 OS=Mus musculus GN=Ang2 PE=3 SV=1 - [G5E8D0_MOUSE]
Q3UHA7	1.79	1	1	895	100.098	8.35303	2.1048	0.01	1		Membrane-bound transcription factor site-1 protease OS=Mus musculus GN=Mbtps1 PE=2 SV=1 - [Q3UHA7_MOUSE]
Q8BLQ2	12.82	1	1	117	12.7505	8.52881	2.10305	0.01	1		Putative uncharacterized protein OS=Mus musculus GN=Cdhr3 PE=2 SV=1 - [Q8BLQ2_MOUSE]
B1ASC8	12.75	1	1	149	16.7312	9.08545	2.08002	0.01	1		Chromatin modification-related protein MEAF6 OS=Mus musculus GN=Meaf6 PE=4 SV=1 - [B1ASC8_MOUSE]
Q3TQ13	45.51	169	34	646	70.8272	5.46533	642.183		0		Putative uncharacterized protein OS=Mus musculus GN=Hspa8 PE=2 SV=1 - [Q3TQ13_MOUSE]
Q3TRH3	45.51	161	33	646	70.8573	5.59229	600.447		0		Putative uncharacterized protein OS=Mus musculus GN=Hspa8 PE=2 SV=1 - [Q3TRH3_MOUSE]
B2RWW8	34.8	131	59	1937	222.557	5.8335	518.79		0		Myosin, heavy polypeptide 8, skeletal muscle, perinatal OS=Mus musculus GN=Myh8 PE=2 SV=1 - [B2RWW8_MOUSE]
G3UW82	30.07	112	52	1942	223.081	5.77002	441.652		0		MCG140437, isoform CRA_d OS=Mus musculus GN=Myh2 PE=4 SV=1 - [G3UW82_MOUSE]
Q9ERD7	36.89	79	17	450	50.3862	4.93213	317.05		0		Tubulin beta-3 chain OS=Mus musculus GN=Tubb3 PE=1 SV=1 - [TBB3_MOUSE]
Q9D6F9	35.81	83	16	444	49.5539	4.88135	296.669		0		Tubulin beta-4A chain OS=Mus musculus GN=Tubb4a PE=1 SV=3 - [TBB4A_MOUSE]
Q02566	16.92	62	30	1938	223.426	5.73193	267.886		0		Myosin-6 OS=Mus musculus GN=Myh6 PE=1 SV=2 - [MYH6_MOUSE]
P05213	41.91	67	16	451	50.1196	5.05908	267.491		0		Tubulin alpha-1B chain OS=Mus musculus GN=Tuba1b PE=1 SV=2 - [TBA1B_MOUSE]
B1AR69	12.85	53	25	1938	223.422	5.56689	219.292		0		Myosin, heavy polypeptide 13, skeletal muscle OS=Mus musculus GN=Myh13 PE=4 SV=1 - [B1AR69_MOUSE]
E9PZH9	44.58	52	8	332	35.8694	8.74854	180.44		0		Glyceraldehyde-3-phosphate dehydrogenase OS=Mus musculus GN=Gm10566 PE=3 SV=1 - [E9PZH9_MOUSE]
Q3UBP6	52.27	44	19	375	41.7417	5.47803	167.428		0		Putative uncharacterized protein OS=Mus musculus GN=Actb PE=2 SV=1 - [Q3UBP6_MOUSE]
G3X9J0	0.84	2	1	1776	194.943	8.32373	150.668		0		MCG122846 OS=Mus musculus GN=Sipa1l3 PE=4 SV=1 - [G3X9J0_MOUSE]
E9QPE7	4.7	30	9	1938	223.219	5.50342	134.413		0		Myosin-11 OS=Mus musculus GN=Myh11 PE=4 SV=1 - [E9QPE7_MOUSE]
E9Q1F8	28.66	28	5	335	36.3164	8.51416	97.9392		0		Glyceraldehyde-3-phosphate dehydrogenase OS=Mus musculus GN=Gm8055 PE=3 SV=1 - [E9Q1F8_MOUSE]
Q3TIP0	18.72	26	13	908	100.155	5.19873	97.5291		0		Putative uncharacterized protein OS=Mus musculus GN=Psmd2 PE=2 SV=1 - [Q3TIP0_MOUSE]
Q61781	16.32	29	10	484	52.8339	5.17334	95.1391		0		Keratin, type I cytoskeletal 14 OS=Mus musculus GN=Krt14 PE=1 SV=2 - [K1C14_MOUSE]
Q8BGZ7	12.7	24	9	551	59.7039	8.30908	90.6673		0		Keratin, type II cytoskeletal 75 OS=Mus musculus GN=Krt75 PE=1 SV=1 - [K2C75_MOUSE]
P52480	42	22	18	531	57.808	7.47412	84.1128		0		Pyruvate kinase isozymes M1/M2 OS=Mus musculus GN=Pkm2 PE=1 SV=4 - [KPYM_MOUSE]
Q61414	10.18	23	7	452	49.1071	4.85596	71.9492		0		Keratin, type I cytoskeletal 15 OS=Mus musculus GN=Krt15 PE=1 SV=2 - [K1C15_MOUSE]
P57776-2	33.07	20	6	257	28.7115	4.93213	62.4771		0		Isoform 2 of Elongation factor 1-delta OS=Mus musculus GN=Eef1d - [EF1D_MOUSE]
Q8BFZ3	28.19	16	8	376	41.977	5.49072	55.0424		0		Beta-actin-like protein 2 OS=Mus musculus GN=Actbl2 PE=1 SV=1 - [ACTBL_MOUSE]
E9Q1Z0	9.29	13	7	538	58.1882	8.25049	53.4933		0		Protein 4732456N10Rik OS=Mus musculus GN=4732456N10Rik PE=3 SV=1 - [E9Q1Z0_MOUSE]
Q6NXH9	7.61	13	5	539	58.8747	8.08936	50.1038		0		Keratin, type II cytoskeletal 73 OS=Mus musculus GN=Krt73 PE=1 SV=1 - [K2C73_MOUSE]
Q6ZQF0	1.78	6	2	1515	168.754	6.66846	49.9267		0		DNA topoisomerase 2-binding protein 1 OS=Mus musculus GN=Topbp1 PE=1 SV=2 - [TOPB1_MOUSE]
Q9JKB3	21.33	11	6	361	38.7903	9.68604	46.5523		0		DNA-binding protein A OS=Mus musculus GN=Csda PE=1 SV=2 - [DBPA_MOUSE]
Q6ZWR6-4	0.23	6	2	8797	1009.04	5.59229	46.4693		0		Isoform 4 of Nesprin-1 OS=Mus musculus GN=Syne1 - [SYNE1_MOUSE]
Q9R1M5-8	5.36	3	1	727	82.948	5.33838	46.2002		0		Isoform 8 of NACHT, LRR and PYD domains-containing protein 5 OS=Mus musculus GN=Nlrp5 - [NALP5_MOUSE]
P08730	8.7	15	5	437	47.7243	4.85596	45.6865		0		Keratin, type I cytoskeletal 13 OS=Mus musculus GN=Krt13 PE=1 SV=2 - [K1C13_MOUSE]
F7A3A1	1.72	9	3	1046	112.503	5.74463	45.1915		0		Neurofilament heavy polypeptide OS=Mus musculus GN=Nefh PE=3 SV=1 - [F7A3A1_MOUSE]
Q62005	3.05	2	1	623	68.6793	6.55127	40.5718		0		Zona pellucida sperm-binding protein 1 OS=Mus musculus GN=Zp1 PE=1 SV=1 - [ZP1_MOUSE]
D3YZN4	3.7	2	1	676	74.9558	7.40088	40.2506		0		Paraplegin OS=Mus musculus GN=Spg7 PE=3 SV=1 - [D3YZN4_MOUSE]
Q8C213	4.31	9	5	927	101.334	5.5415	38.2256		0		Putative uncharacterized protein (Fragment) OS=Mus musculus GN=Atp2a3 PE=2 SV=1 - [Q8C213_MOUSE]
Q8BRH9	10.71	1	1	140	14.4321	10.5503	37.91		0		Putative uncharacterized protein OS=Mus musculus PE=2 SV=1 - [Q8BRH9_MOUSE]
D3YU37	28.7	9	5	115	12.8137	9.18799	36.7506		0		Protein Gm6570 OS=Mus musculus GN=Gm6570 PE=3 SV=2 - [D3YU37_MOUSE]
F6QJ89	21.43	1	1	112	12.131	5.41455	35.2854		0		Microcephalin (Fragment) OS=Mus musculus GN=Mcph1 PE=4 SV=1 - [F6QJ89_MOUSE]
Q921A6	5.39	2	1	241	26.0698	8.73389	35.2692		0		Anti-CEA 79 single chain Fv (Fragment) OS=Mus musculus PE=1 SV=1 - [Q921A6_MOUSE]
P97434-4	8.32	9	7	986	112.634	6.15088	32.1657		0		Isoform 4 of Myosin phosphatase Rho-interacting protein OS=Mus musculus GN=Mprip - [MPRIP_MOUSE]
A2AQP0	2.27	8	4	1941	221.36	5.88428	31.5501		0		Myosin-7B OS=Mus musculus GN=Myh7b PE=3 SV=1 - [MYH7B_MOUSE]
Q3TLL6	10.99	9	4	364	41.4641	5.52881	31.4137		0		Putative uncharacterized protein OS=Mus musculus GN=Eif4a1 PE=2 SV=1 - [Q3TLL6_MOUSE]
F6S5I0	11.32	9	7	848	96.2538	6.01123	30.5619		0		Myosin phosphatase Rho-interacting protein (Fragment) OS=Mus musculus GN=Mprip PE=4 SV=1 - [F6S5I0_MOUSE]
P11679	7.14	4	4	490	54.5315	5.8208	30.4188		0		Keratin, type II cytoskeletal 8 OS=Mus musculus GN=Krt8 PE=1 SV=4 - [K2C8_MOUSE]
Q4U4S6-2	1.77	3	3	3283	371.699	5.97314	29.4587		0		Isoform 2 of Xin actin-binding repeat-containing protein 2 OS=Mus musculus GN=Xirp2 - [XIRP2_MOUSE]
Q08EK4	5.25	6	3	571	61.2646	8.01611	29.3281		0		Keratin 77 OS=Mus musculus GN=Krt77 PE=2 SV=1 - [Q08EK4_MOUSE]
Q6A0D4	2.35	1	1	554	61.4992	7.6792	28.8094		0		Raftlin OS=Mus musculus GN=Rftn1 PE=1 SV=4 - [RFTN1_MOUSE]
P56655	4.9	5	1	490	56.0528	8.41162	28.515		0		Cytochrome P450 2C38 OS=Mus musculus GN=Cyp2c38 PE=2 SV=1 - [CP238_MOUSE]
Q9CR40	2.98	7	1	571	64.0838	5.96045	28.3229		0		Kelch-like protein 28 OS=Mus musculus GN=Klhl28 PE=2 SV=1 - [KLH28_MOUSE]
P17426-2	3.25	6	3	955	105.413	7.66455	27.5549		0		Isoform B of AP-2 complex subunit alpha-1 OS=Mus musculus GN=Ap2a1 - [AP2A1_MOUSE]
Q8BPG0	16.07	7	5	361	38.7092	9.53955	27.4609		0		Putative uncharacterized protein OS=Mus musculus GN=Csda PE=2 SV=1 - [Q8BPG0_MOUSE]
Q9JI91	5.03	4	3	894	103.588	5.51611	26.7126		0		Alpha-actinin-2 OS=Mus musculus GN=Actn2 PE=1 SV=1 - [ACTN2_MOUSE]
E9PXK4	5.68	3	1	370	42.4969	5.10986	24.6		0		Serine/threonine-protein kinase 32C OS=Mus musculus GN=Stk32c PE=4 SV=1 - [E9PXK4_MOUSE]
Q8BKX6	0.22	1	1	3658	409.511	6.40479	24.392		0		Serine/threonine-protein kinase SMG1 OS=Mus musculus GN=Smg1 PE=1 SV=3 - [SMG1_MOUSE]
Q69ZW3-2	2.9	4	3	1206	136.15	5.38916	24.3906		0		Isoform 2 of EH domain-binding protein 1 OS=Mus musculus GN=Ehbp1 - [EHBP1_MOUSE]
B2RXX1	1.03	2	2	2333	268.574	5.52881	23.2573		0		Cep110 protein OS=Mus musculus GN=Cep110 PE=2 SV=1 - [B2RXX1_MOUSE]
Q4FJY6	2.73	3	1	403	47.2524	5.64307	23.1981		0		Ifit3 protein OS=Mus musculus GN=Ifit3 PE=2 SV=1 - [Q4FJY6_MOUSE]
Q9DCV7	6.13	3	3	457	50.678	5.87158	22.5855		0		Keratin, type II cytoskeletal 7 OS=Mus musculus GN=Krt7 PE=1 SV=1 - [K2C7_MOUSE]
P09041	5.76	4	2	417	44.8242	6.80029	21.8737		0		Phosphoglycerate kinase 2 OS=Mus musculus GN=Pgk2 PE=1 SV=4 - [PGK2_MOUSE]
E9QP46	0.17	2	1	6870	781.658	5.31299	21.0662		0		Nesprin-2 OS=Mus musculus GN=Syne2 PE=4 SV=1 - [E9QP46_MOUSE]
Q64701-2	3.03	2	1	594	67.4532	5.88428	20.0128		0		Isoform Short of Retinoblastoma-like protein 1 OS=Mus musculus GN=Rbl1 - [RBL1_MOUSE]
Q8C0X8	1.88	1	1	640	71.8856	8.57275	19.7547		0		Sperm motility kinase X OS=Mus musculus PE=2 SV=1 - [SMKX_MOUSE]
Q99JF8	4.36	4	2	528	59.6605	9.12939	19.6934		0		PC4 and SFRS1-interacting protein OS=Mus musculus GN=Psip1 PE=1 SV=1 - [PSIP1_MOUSE]
E5RKG3	1.16	3	1	1635	177.031	7.02002	19.653		0		Scavenger receptor FEEL-2d OS=Mus musculus GN=MFEEL-2 PE=2 SV=1 - [E5RKG3_MOUSE]
Q8R2K3	10.14	3	1	148	17.1459	9.78857	18.8131		0		Single-stranded DNA binding protein 1 OS=Mus musculus GN=Ssbp1 PE=2 SV=1 - [Q8R2K3_MOUSE]
Q6PDK2	0.16	1	1	5588	599.87	5.79541	18.1375		0		Histone-lysine N-methyltransferase MLL2 OS=Mus musculus GN=Mll2 PE=1 SV=2 - [MLL2_MOUSE]
Q569L8	1.79	2	2	1344	152.985	6.55127	18.0339		0		Centromere protein J OS=Mus musculus GN=Cenpj PE=2 SV=2 - [CENPJ_MOUSE]
Q8R3X0	4.03	3	2	795	88.0782	8.52881	18.0064		0		Skiv2l protein (Fragment) OS=Mus musculus GN=Skiv2l PE=2 SV=1 - [Q8R3X0_MOUSE]
Q3UJA9	12.97	4	2	293	33.3594	6.63916	16.9796		0		Putative uncharacterized protein OS=Mus musculus GN=Trim35 PE=2 SV=1 - [Q3UJA9_MOUSE]
F6V9T4	6.54	1	1	214	24.0955	5.47803	16.9354		0		SLAIN motif-containing protein 1 (Fragment) OS=Mus musculus GN=Slain1 PE=4 SV=1 - [F6V9T4_MOUSE]
Q3TR30	1.82	1	1	385	40.6866	7.31299	16.66		0		Putative uncharacterized protein (Fragment) OS=Mus musculus GN=4931414P19Rik PE=2 SV=1 - [Q3TR30_MOUSE]
A2ARV4	0.79	1	1	4660	518.868	5.14795	16.4573		0		Low-density lipoprotein receptor-related protein 2 OS=Mus musculus GN=Lrp2 PE=1 SV=1 - [LRP2_MOUSE]
Q6VGS5	0.65	2	1	2009	226.397	6.15088	16.448		0		Protein Daple OS=Mus musculus GN=Ccdc88c PE=1 SV=1 - [DAPLE_MOUSE]
Q8C413	2	1	1	749	83.9175	6.39209	16.3779		0		Diacylglycerol kinase gamma OS=Mus musculus GN=Dgkg PE=2 SV=1 - [Q8C413_MOUSE]
E9PWQ0	2.24	3	1	446	51.28	8.47021	16.2113		0		Protein Gm13125 OS=Mus musculus GN=Gm13125 PE=4 SV=1 - [E9PWQ0_MOUSE]
Q3TR90	12.92	2	1	178	19.8098	8.80713	16.1477		0		Putative uncharacterized protein OS=Mus musculus GN=Hdgfrp3 PE=2 SV=1 - [Q3TR90_MOUSE]
Q9JLN9	0.55	1	1	2549	288.605	7.1665	16.1286		0		Serine/threonine-protein kinase mTOR OS=Mus musculus GN=Mtor PE=1 SV=2 - [MTOR_MOUSE]
Q8C7D3	8.14	3	2	381	43.3224	9.51025	16.0529		0		Poly A binding protein cytoplasmic 5 OS=Mus musculus GN=Pabpc5 PE=2 SV=1 - [Q8C7D3_MOUSE]
B0V2P7	3.58	2	2	2234	248.879	6.29053	15.8454		0		Dmx-like 2 (Fragment) OS=Mus musculus GN=Dmxl2 PE=4 SV=1 - [B0V2P7_MOUSE]
Q8K320	5.82	1	1	533	60.354	7.15186	15.664		0		Thromboxane A synthase 1, platelet OS=Mus musculus GN=Tbxas1 PE=2 SV=1 - [Q8K320_MOUSE]
F6SLK1	2.63	3	1	608	65.7307	4.88135	15.5853		0		Cyclin-G-associated kinase (Fragment) OS=Mus musculus GN=Gak PE=4 SV=1 - [F6SLK1_MOUSE]
Q8C170	0.75	1	1	2542	291.937	8.96826	15.0338		0		Unconventional myosin-IXa OS=Mus musculus GN=Myo9a PE=1 SV=2 - [MYO9A_MOUSE]
B0QZU3	77.42	2	1	31	3.45271	7.51807	15.0241		0		Protein slowmo homolog 2 (Fragment) OS=Mus musculus GN=Slmo2 PE=4 SV=1 - [B0QZU3_MOUSE]
Q99LF4	3.17	2	1	505	55.2139	7.2251	14.8097		0		tRNA-splicing ligase RtcB homolog OS=Mus musculus GN=D10Wsu52e PE=2 SV=1 - [RTCB_MOUSE]
Q7TME2	1.8	2	2	1165	129.912	4.95752	14.7584		0		Sperm-associated antigen 5 OS=Mus musculus GN=Spag5 PE=1 SV=1 - [SPAG5_MOUSE]
B7ZWE3	5.77	1	1	260	27.8071	9.43701	14.2785		0		MCG23556, isoform CRA_a OS=Mus musculus GN=2810453I06Rik PE=2 SV=1 - [B7ZWE3_MOUSE]
Q3UC81	4.43	1	1	474	53.0908	7.86963	14.1879		0		Putative uncharacterized protein OS=Mus musculus GN=Lpl PE=2 SV=1 - [Q3UC81_MOUSE]
F7A4D8	4.93	3	2	426	49.721	6.84424	14.1435		0		Septin-10 OS=Mus musculus GN=Sept10 PE=3 SV=1 - [F7A4D8_MOUSE]
Q80TB1	4.5	4	1	222	25.7464	6.85889	13.8085		0		MKIAA1625 protein (Fragment) OS=Mus musculus GN=Smurf1 PE=2 SV=1 - [Q80TB1_MOUSE]
E9Q817	2.86	1	1	699	79.944	6.31592	13.4118		0		Baculoviral IAP repeat-containing protein 1f OS=Mus musculus GN=Naip6 PE=4 SV=1 - [E9Q817_MOUSE]
B9EKK3	1.4	2	2	1575	180.438	5.59229	13.3122		0		IQ motif containing GTPase activating protein 2 OS=Mus musculus GN=Iqgap2 PE=2 SV=1 - [B9EKK3_MOUSE]
Q9D2J7	3.23	2	2	775	86.8486	8.29443	13.2491		0		Ankyrin repeat domain-containing protein 5 OS=Mus musculus GN=Ankrd5 PE=2 SV=1 - [ANKR5_MOUSE]
Q8VF26	7.19	3	1	320	36.2478	7.94287	13.2329		0		Olfactory receptor 794 OS=Mus musculus GN=Olfr794 PE=2 SV=1 - [Q8VF26_MOUSE]
Q8K314	1.86	2	1	914	101.619	6.94678	13.111		0		Atp2b1 protein (Fragment) OS=Mus musculus GN=Atp2b1 PE=2 SV=1 - [Q8K314_MOUSE]
E9Q264	0.73	1	1	1925	221.708	6.12549	12.9016		0		Protein Myh15 OS=Mus musculus GN=Myh15 PE=4 SV=1 - [E9Q264_MOUSE]
Q80TR1-2	1.08	2	1	1295	142.685	6.80029	12.6987		0		Isoform 2 of Latrophilin-1 OS=Mus musculus GN=Lphn1 - [LPHN1_MOUSE]
Q9CPN9	4.86	4	1	247	26.405	7.92822	12.6309		0		Protein 2210010C04Rik OS=Mus musculus GN=2210010C04Rik PE=2 SV=1 - [Q9CPN9_MOUSE]
Q9QXY6	6.17	4	3	535	60.7827	6.45557	12.423		0		EH domain-containing protein 3 OS=Mus musculus GN=Ehd3 PE=1 SV=2 - [EHD3_MOUSE]
Q9QXT8-2	12.17	2	1	189	21.1606	11.5317	12.3432		0		Isoform 2 of Calsenilin OS=Mus musculus GN=Kcnip3 - [CSEN_MOUSE]
B9EHX4	0.42	1	1	3063	348.848	6.85889	12.286		0		Ataxia telangiectasia mutated homolog (Human) OS=Mus musculus GN=Atm PE=2 SV=1 - [B9EHX4_MOUSE]
E9Q4Z4	9.52	2	1	294	33.6133	9.02686	12.2494		0		Glycerol-3-phosphate acyltransferase 4 OS=Mus musculus GN=Agpat6 PE=4 SV=1 - [E9Q4Z4_MOUSE]
D6RFQ8	6.33	1	1	158	17.2761	10.6235	12.1217		0		Alanine aminotransferase 2 OS=Mus musculus GN=Gpt2 PE=4 SV=1 - [D6RFQ8_MOUSE]
E9QL77	2.74	1	1	912	101.997	7.15186	12.1154		0		WD repeat and FYVE domain-containing protein 3 OS=Mus musculus GN=Wdfy3 PE=4 SV=1 - [E9QL77_MOUSE]
P31482	10.27	1	1	146	16.1339	9.17334	11.6373		0		Phospholipase A2, membrane associated OS=Mus musculus GN=Pla2g2a PE=1 SV=3 - [PA2GA_MOUSE]
Q6NXW6	2.18	1	1	688	77.3425	6.13818	11.4969		0		Cell cycle checkpoint protein RAD17 OS=Mus musculus GN=Rad17 PE=1 SV=2 - [RAD17_MOUSE]
P97427	6.12	3	3	572	62.1286	7.12256	11.4399		0		Dihydropyrimidinase-related protein 1 OS=Mus musculus GN=Crmp1 PE=1 SV=1 - [DPYL1_MOUSE]
E9Q7D5	1.58	2	1	1581	176.555	5.8335	11.4141		0		Protein Arhgef5 OS=Mus musculus GN=Arhgef5 PE=4 SV=1 - [E9Q7D5_MOUSE]
F7B9A0	14.29	3	2	210	23.1094	5.43994	11.4119		0		Protein Serpinb6b OS=Mus musculus GN=Serpinb6b PE=2 SV=1 - [F7B9A0_MOUSE]
Q62209	0.81	1	1	993	115.863	5.84619	11.4081		0		Synaptonemal complex protein 1 OS=Mus musculus GN=Sycp1 PE=1 SV=2 - [SYCP1_MOUSE]
Q3U319	1.6	1	1	1001	113.897	6.48096	11.3987		0		E3 ubiquitin-protein ligase BRE1B OS=Mus musculus GN=Rnf40 PE=2 SV=2 - [BRE1B_MOUSE]
E9Q807	0.42	1	1	3550	388.022	8.44092	11.379		0		Msx2-interacting protein OS=Mus musculus GN=Spen PE=4 SV=1 - [E9Q807_MOUSE]
Q3V2W5	0.67	1	1	1040	111.33	8.47021	11.3115		0		Putative uncharacterized protein (Fragment) OS=Mus musculus GN=Bcor PE=2 SV=1 - [Q3V2W5_MOUSE]
B2RXW8	2.01	2	2	1241	140.049	6.13818	11.2779		0		Ppfia1 protein OS=Mus musculus GN=Ppfia1 PE=2 SV=1 - [B2RXW8_MOUSE]
Q80XK6	0.82	1	1	2075	231.253	5.88428	11.171		0		Autophagy-related protein 2 homolog B OS=Mus musculus GN=Atg2b PE=1 SV=3 - [ATG2B_MOUSE]
Q8BVK8	7.95	1	1	151	16.4536	11.5317	11.0911		0		Putative uncharacterized protein OS=Mus musculus GN=Phf6 PE=2 SV=1 - [Q8BVK8_MOUSE]
E0CYV9	0.73	1	1	1786	189.633	8.57275	10.8398		0		Protein 1110002E22Rik OS=Mus musculus GN=1110002E22Rik PE=4 SV=1 - [E0CYV9_MOUSE]
Q8C0U7	1.07	1	1	934	104.721	6.49365	10.7963		0		Protein Mlh3 OS=Mus musculus GN=Mlh3 PE=2 SV=1 - [Q8C0U7_MOUSE]
Q8VE11	2.27	1	1	617	70.8878	7.82568	10.7867		0		Myotubularin-related protein 6 OS=Mus musculus GN=Mtmr6 PE=1 SV=1 - [MTMR6_MOUSE]
G3UY13	3.76	1	1	346	39.8557	6.69775	10.7472		0		Interleukin-1 receptor accessory protein OS=Mus musculus GN=Il1rap PE=4 SV=1 - [G3UY13_MOUSE]
F6RSK3	13.38	4	2	157	17.6657	10.9312	10.7191		0		Protein Gm17430 OS=Mus musculus GN=Gm17430 PE=4 SV=1 - [F6RSK3_MOUSE]
A2A863-2	1.03	1	1	1753	194.629	5.93506	10.6353		0		Isoform 2 of Integrin beta-4 OS=Mus musculus GN=Itgb4 - [ITB4_MOUSE]
Q640L5	1.31	1	1	1455	169.636	5.49072	10.5463		0		Coiled-coil domain-containing protein 18 OS=Mus musculus GN=Ccdc18 PE=2 SV=1 - [CCD18_MOUSE]
Q80V82	4.97	2	2	543	60.495	8.42627	10.5231		0		Cytochrome P450, family 1, subfamily b, polypeptide 1 OS=Mus musculus GN=Cyp1b1 PE=2 SV=1 - [Q80V82_MOUSE]
P53810	6.64	2	1	271	31.873	6.3667	10.4235		0		Phosphatidylinositol transfer protein alpha isoform OS=Mus musculus GN=Pitpna PE=1 SV=2 - [PIPNA_MOUSE]
E9Q576	3.73	3	1	483	46.4133	7.47412	10.3923		0		Collagen alpha-1(XXV) chain OS=Mus musculus GN=Col25a1 PE=4 SV=1 - [E9Q576_MOUSE]
Q860W6	5.2	3	1	327	37.1348	6.94678	10.2837		0		Major histocompatibility complex class Ib M10.5 (Fragment) OS=Mus musculus GN=H2-M10.4 PE=1 SV=1 - [Q860W6_MOUSE]
P06281	9.95	1	1	402	44.3144	7.1665	10.2782		0		Renin-1 OS=Mus musculus GN=Ren1 PE=1 SV=1 - [RENI1_MOUSE]
E9Q2C5	0.93	3	1	1290	136.369	8.95361	10.0633		0		Protein Pdzd2 OS=Mus musculus GN=Pdzd2 PE=4 SV=1 - [E9Q2C5_MOUSE]
Q9Z2D2	11.27	2	2	204	23.7907	5.5542	10.0608		0		Myotubularin homologous protein 1 (Fragment) OS=Mus musculus GN=Sbf2 PE=2 SV=1 - [Q9Z2D2_MOUSE]
P70270	1.87	2	1	747	84.6409	8.6167	9.92527		0		DNA repair and recombination protein RAD54-like OS=Mus musculus GN=Rad54l PE=1 SV=2 - [RAD54_MOUSE]
Q3USJ8-3	1.52	1	1	726	82.3553	5.5415	9.92328		0		Isoform 3 of FCH and double SH3 domains protein 2 OS=Mus musculus GN=Fchsd2 - [FCSD2_MOUSE]
E9Q3Q2	2.62	1	1	610	69.2702	6.26514	9.91288		0		Kelch-like protein 6 OS=Mus musculus GN=Klhl6 PE=4 SV=1 - [E9Q3Q2_MOUSE]
Q9EPN1-3	0.31	1	1	2904	322.998	6.15088	9.88047		0		Isoform 3 of Neurobeachin OS=Mus musculus GN=Nbea - [NBEA_MOUSE]
H3BK12	6.1	2	1	213	24.4533	8.55811	9.80309		0		LRP2-binding protein OS=Mus musculus GN=Lrp2bp PE=4 SV=1 - [H3BK12_MOUSE]
Q9QZ84	0.65	1	1	2473	281.731	4.97021	9.69355		0		LEK1 (Fragment) OS=Mus musculus GN=Cenpf PE=2 SV=1 - [Q9QZ84_MOUSE]
Q6P5D8	0.6	1	1	2007	225.506	7.23975	9.6811		0		Structural maintenance of chromosomes flexible hinge domain-containing protein 1 OS=Mus musculus GN=Smchd1 PE=2 SV=2 - [SMHD1_MOUSE]
G3UWG0	2.6	1	1	770	87.0524	5.96045	9.6221		0		Coiled-coil alpha-helical rod protein 1, isoform CRA_a OS=Mus musculus GN=Cchcr1 PE=4 SV=1 - [G3UWG0_MOUSE]
Q7M760	1.69	1	1	708	80.8827	5.68115	9.59223		0		Ubiquitin thioesterase Zranb1 OS=Mus musculus GN=Zranb1 PE=2 SV=1 - [ZRAN1_MOUSE]
Q9CVW6	7.65	1	1	170	18.8415	10.5063	9.55136		0		Putative uncharacterized protein (Fragment) OS=Mus musculus GN=Nol4 PE=2 SV=1 - [Q9CVW6_MOUSE]
Q3B7X8	4.45	2	2	607	71.6643	7.53271	9.53058		0		D19Ertd652e protein (Fragment) OS=Mus musculus GN=D19Ertd652e PE=2 SV=1 - [Q3B7X8_MOUSE]
Q9D6J3	7.01	1	1	314	35.966	6.07471	9.52784		0		Coiled-coil domain-containing protein 94 OS=Mus musculus GN=Ccdc94 PE=1 SV=1 - [CCD94_MOUSE]
Q3TN91	1.41	1	1	778	88.3586	8.33838	9.43811		0		Putative uncharacterized protein (Fragment) OS=Mus musculus GN=Abca3 PE=2 SV=1 - [Q3TN91_MOUSE]
A2ABQ5	1.81	1	1	609	72.7185	6.3667	9.39473		0		Coiled-coil domain containing 46 (Fragment) OS=Mus musculus GN=Ccdc46 PE=4 SV=1 - [A2ABQ5_MOUSE]
B7ZCN4	1.67	1	1	838	96.0303	5.16064	9.34598		0		Centrosomal protein 250 (Fragment) OS=Mus musculus GN=Cep250 PE=4 SV=1 - [B7ZCN4_MOUSE]
Q6GQU6	1.19	1	1	589	64.642	8.30908	9.34272		0		Leucine-rich repeat and immunoglobulin-like domain-containing nogo receptor-interacting protein 3 OS=Mus musculus GN=Lingo3 PE=2 SV=2 - [LIGO3_MOUSE]
P11103	1.48	1	1	1013	113.028	8.95361	9.32631		0		Poly [ADP-ribose] polymerase 1 OS=Mus musculus GN=Parp1 PE=1 SV=3 - [PARP1_MOUSE]
E9Q1Y4	6.42	1	1	187	21.4232	8.54346	9.16612		0		Protein Mctp1 OS=Mus musculus GN=Mctp1 PE=4 SV=1 - [E9Q1Y4_MOUSE]
Q91W97	1.31	1	1	915	102.193	7.09326	9.11172		0		Putative hexokinase HKDC1 OS=Mus musculus GN=Hkdc1 PE=2 SV=1 - [HKDC1_MOUSE]
Q9D976	4.62	1	1	238	27.8293	10.8433	9.08053		0		Orthologue of H. sapiens chromosome 20 open reading frame 10 (C20orf10) OS=Mus musculus GN=Trp53tg5 PE=2 SV=1 - [Q9D976_MOUSE]
Q5DTN8-2	2.82	1	1	461	53.6986	8.32373	9.06018		0		Isoform 2 of Janus kinase and microtubule-interacting protein 3 OS=Mus musculus GN=Jakmip3 - [JKIP3_MOUSE]
F7A6B7	1.17	2	1	857	94.2666	4.86865	9.05873		0		Uncharacterized protein (Fragment) OS=Mus musculus GN=Clmn PE=4 SV=1 - [F7A6B7_MOUSE]
Q6NS59-2	1.02	1	1	1081	118.328	5.45264	8.9534		0		Isoform 2 of Protein FAM135A OS=Mus musculus GN=Fam135a - [F135A_MOUSE]
Q80VA5-2	3.76	1	1	612	68.7079	6.16357	8.90881		0		Isoform 2 of SH3 domain and tetratricopeptide repeat-containing protein 2 OS=Mus musculus GN=Sh3tc2 - [S3TC2_MOUSE]
Q6NZN1-4	3.48	1	1	719	77.7724	9.56885	8.85929		0		Isoform 4 of Peroxisome proliferator-activated receptor gamma coactivator-related protein 1 OS=Mus musculus GN=Pprc1 - [PPRC1_MOUSE]
O88493	0.9	1	1	2657	286.706	8.60205	8.78183		0		Type VI collagen alpha 3 subunit OS=Mus musculus GN=Col6a3 PE=2 SV=1 - [O88493_MOUSE]
Q8CEG8	2.28	1	1	438	49.5665	7.13721	8.68761		0		Ubiquitin carboxyl-terminal hydrolase 27 OS=Mus musculus GN=Usp27 PE=2 SV=2 - [UBP27_MOUSE]
Q91WH7	3.61	2	2	1025	112.963	5.80811	8.61175		0		ATPase, H+/K+ exchanging, gastric, alpha polypeptide OS=Mus musculus GN=Atp4a PE=2 SV=1 - [Q91WH7_MOUSE]
Q9ESN4	8.63	1	1	255	26.6702	6.78564	8.5641		0		Complement C1q-like protein 3 OS=Mus musculus GN=C1ql3 PE=2 SV=1 - [C1QL3_MOUSE]
Q80ZI6	1.93	1	1	727	83.9232	6.13818	8.53665		0		E3 ubiquitin-protein ligase LRSAM1 OS=Mus musculus GN=Lrsam1 PE=2 SV=1 - [LRSM1_MOUSE]
E9PX34	4.56	1	1	856	96.4182	8.06006	8.51454		0		Protein Vmn2r120 OS=Mus musculus GN=Vmn2r120 PE=3 SV=1 - [E9PX34_MOUSE]
F6WMQ9	7.61	3	1	184	21.4622	7.54736	8.36515		0		Protein Sclt1 (Fragment) OS=Mus musculus GN=Sclt1 PE=4 SV=1 - [F6WMQ9_MOUSE]
Q80TT3	1	1	1	1004	107.149	8.51416	8.34717		0		MKIAA0722 protein (Fragment) OS=Mus musculus GN=Ulk1 PE=2 SV=1 - [Q80TT3_MOUSE]
P03995-2	5.14	2	2	428	49.3345	5.50342	8.34341		0		Isoform 2 of Glial fibrillary acidic protein OS=Mus musculus GN=Gfap - [GFAP_MOUSE]
Q3UQ36	26	1	1	100	10.8465	8.54346	8.28108		0		Protein D930028M14Rik OS=Mus musculus GN=D930028M14Rik PE=2 SV=1 - [Q3UQ36_MOUSE]
F8WHT2	2.1	1	1	999	110.699	6.82959	8.11166		0		Protein phosphatase Slingshot homolog 1 OS=Mus musculus GN=Ssh1 PE=4 SV=1 - [F8WHT2_MOUSE]
P48962	4.03	1	1	298	32.8831	9.71533	8.09667		0		ADP/ATP translocase 1 OS=Mus musculus GN=Slc25a4 PE=1 SV=4 - [ADT1_MOUSE]
P29533-2	3.77	1	1	345	38.3475	5.43994	7.99368		0		Isoform 2 of Vascular cell adhesion protein 1 OS=Mus musculus GN=Vcam1 - [VCAM1_MOUSE]
Q5DTX7	1.52	1	1	855	94.0812	8.19189	7.99052		0		MKIAA1459 protein (Fragment) OS=Mus musculus GN=Epha8 PE=2 SV=1 - [Q5DTX7_MOUSE]
B2RXT5	7.56	3	2	344	38.2586	8.48486	7.92354		0		Glucose-6-phosphate isomerase OS=Mus musculus GN=Gpi1 PE=2 SV=1 - [B2RXT5_MOUSE]
D3YXA1	5.68	1	1	176	19.8355	9.92041	7.91576		0		Lebercilin (Fragment) OS=Mus musculus GN=Lca5 PE=4 SV=1 - [D3YXA1_MOUSE]
Q3TYS6	1.35	1	1	594	64.2818	9.30518	7.89099		0		Putative uncharacterized protein OS=Mus musculus GN=Cables1 PE=2 SV=1 - [Q3TYS6_MOUSE]
E9Q6W5	4.46	1	1	672	75.7321	8.41162	7.86063		0		Probable ATP-dependent RNA helicase DHX58 OS=Mus musculus GN=Dhx58 PE=4 SV=1 - [E9Q6W5_MOUSE]
Q02789-2	2.26	1	1	1861	211.365	6.22705	7.85939		0		Isoform 2 of Voltage-dependent L-type calcium channel subunit alpha-1S OS=Mus musculus GN=Cacna1s - [CAC1S_MOUSE]
A2AIW9	2.27	2	1	441	48.4242	6.15088	7.84716		0		Mitochondrial-processing peptidase subunit alpha OS=Mus musculus GN=Pmpca PE=3 SV=1 - [A2AIW9_MOUSE]
Q61769	0.44	1	1	2938	324.231	9.74463	7.81786		0		Ki-67 protein OS=Mus musculus GN=Mki67 PE=2 SV=1 - [Q61769_MOUSE]
A2APS4	7.36	1	1	231	25.6948	6.53662	7.80113		0		Non-specific lipid-transfer protein (Fragment) OS=Mus musculus GN=Scp2 PE=4 SV=1 - [A2APS4_MOUSE]
Q3UYE9	1.24	1	1	807	93.0202	7.00537	7.7839		0		Putative uncharacterized protein (Fragment) OS=Mus musculus GN=Trpm2 PE=2 SV=1 - [Q3UYE9_MOUSE]
P48744	10.69	1	1	131	14.69	8.70459	7.75944		0		Norrin OS=Mus musculus GN=Ndp PE=1 SV=1 - [NDP_MOUSE]
Q8C0D7-4	9.64	1	1	166	19.1638	8.47021	7.73228		0		Isoform 4 of Inhibitor of growth protein 4 OS=Mus musculus GN=Ing4 - [ING4_MOUSE]
F8VQI8	1.16	1	1	1120	129.288	7.06396	7.72397		0		Sodium/hydrogen exchanger 10 OS=Mus musculus GN=Slc9a10 PE=4 SV=1 - [F8VQI8_MOUSE]
Q6PCM2-2	2.06	1	1	874	98.5725	8.66064	7.71037		0		Isoform 2 of Integrator complex subunit 6 OS=Mus musculus GN=Ints6 - [INT6_MOUSE]
Q9QYY8	5.05	2	2	614	66.415	9.68604	7.67499		0		Spastin OS=Mus musculus GN=Spast PE=2 SV=3 - [SPAST_MOUSE]
D3Z0K9	12.5	1	1	136	14.6825	6.75635	7.60455		0		Iron-sulfur cluster assembly enzyme ISCU, mitochondrial (Fragment) OS=Mus musculus GN=Iscu PE=4 SV=1 - [D3Z0K9_MOUSE]
Q3V492	6.69	1	1	299	32.9868	6.84424	7.57312		0		F-box only protein 22 OS=Mus musculus GN=Fbxo22 PE=2 SV=1 - [Q3V492_MOUSE]
G3X939	1.81	1	1	829	93.045	7.7085	7.56265		0		Sodium/hydrogen exchanger OS=Mus musculus GN=Slc9a3 PE=3 SV=1 - [G3X939_MOUSE]
E9Q716	7.37	1	1	312	35.3522	8.52881	7.5438		0		Protein Olfr913 OS=Mus musculus GN=Olfr913 PE=3 SV=1 - [E9Q716_MOUSE]
Q6PIJ4	0.93	1	1	1296	138.678	9.21729	7.46323		0		Nuclear factor related to kappa-B-binding protein OS=Mus musculus GN=Nfrkb PE=2 SV=1 - [NFRKB_MOUSE]
Q8BR92	3.99	1	1	376	42.0693	5.14795	7.44957		0		Paralemmin-2 OS=Mus musculus GN=Palm2 PE=1 SV=1 - [PALM2_MOUSE]
Q8CFC2-2	3.9	1	1	1078	118.626	4.95752	7.44354		0		Isoform 2 of Myelin transcription factor 1 OS=Mus musculus GN=Myt1 - [MYT1_MOUSE]
A3R404	14.93	1	1	67	7.80922	10.0083	7.43744		0		ATP synthase protein 8 OS=Mus musculus GN=mt-Atp8 PE=3 SV=1 - [A3R404_MOUSE]
Q63870	0.37	1	1	2944	295.054	6.34131	7.42946		0		Collagen alpha-1(VII) chain OS=Mus musculus GN=Col7a1 PE=2 SV=3 - [CO7A1_MOUSE]
P62700	11.57	1	1	121	13.8328	7.31299	7.40391		0		Protein yippee-like 5 OS=Mus musculus GN=Ypel5 PE=2 SV=1 - [YPEL5_MOUSE]
Q9Z277-2	1.1	1	1	1181	135.903	8.82178	7.38164		0		Isoform 2 of Tyrosine-protein kinase BAZ1B OS=Mus musculus GN=Baz1b - [BAZ1B_MOUSE]
Q8C2E7	0.95	1	1	1159	134.025	7.12256	7.36855		0		WASH complex subunit strumpellin OS=Mus musculus GN=Kiaa0196 PE=2 SV=2 - [STRUM_MOUSE]
E9QN02	0.86	1	1	1749	192.732	6.40479	7.30233		0		Uncharacterized protein OS=Mus musculus GN=Fsip2 PE=4 SV=1 - [E9QN02_MOUSE]
Q9Z0W3-2	1.31	1	1	839	94.4688	5.32568	7.26429		0		Isoform 2 of Nuclear pore complex protein Nup160 OS=Mus musculus GN=Nup160 - [NU160_MOUSE]
E9QQ48	2.56	1	1	626	70.3012	9.62744	7.20509		0		Disks large-associated protein 5 OS=Mus musculus GN=Dlgap5 PE=4 SV=1 - [E9QQ48_MOUSE]
Q80ZA4-2	0.67	1	1	1944	212.412	5.92236	7.16846		0		Isoform 2 of Fibrocystin-L OS=Mus musculus GN=Pkhd1l1 - [PKHL1_MOUSE]
Q9ERV7	1.86	1	1	915	101.078	6.40479	7.15969		0		p53-induced protein with a death domain OS=Mus musculus GN=Pidd PE=2 SV=1 - [PIDD_MOUSE]
Q3UUN4	3.74	2	1	294	32.7261	7.40088	7.01972		0		Putative uncharacterized protein (Fragment) OS=Mus musculus GN=Kif1a PE=2 SV=1 - [Q3UUN4_MOUSE]
O55013	8.33	1	1	180	20.2892	4.95752	6.92624		0		Trafficking protein particle complex subunit 3 OS=Mus musculus GN=Trappc3 PE=1 SV=1 - [TPPC3_MOUSE]
B1B1E4	6.27	2	1	335	38.4764	6.43018	6.84877		0		Regulator of G-protein signaling 6 OS=Mus musculus GN=Rgs6 PE=4 SV=1 - [B1B1E4_MOUSE]
P30282	8.22	1	1	292	32.3896	6.52197	6.83817		0		G1/S-specific cyclin-D3 OS=Mus musculus GN=Ccnd3 PE=2 SV=1 - [CCND3_MOUSE]
O89110	2.71	3	1	480	55.3213	5.24951	6.82023		0		Caspase-8 OS=Mus musculus GN=Casp8 PE=1 SV=1 - [CASP8_MOUSE]
O89084	2.49	1	1	844	93.4992	5.26221	6.74413		0		cAMP-specific 3',5'-cyclic phosphodiesterase 4A OS=Mus musculus GN=Pde4a PE=2 SV=2 - [PDE4A_MOUSE]
P99026	3.41	1	1	264	29.0973	5.64307	6.6077		0		Proteasome subunit beta type-4 OS=Mus musculus GN=Psmb4 PE=1 SV=1 - [PSB4_MOUSE]
Q2VPC8	1.04	1	1	1159	122.088	4.70361	6.43602		0		Tacc2 protein (Fragment) OS=Mus musculus GN=Tacc2 PE=2 SV=1 - [Q2VPC8_MOUSE]
F6RCX2	5.03	2	1	199	22.9819	9.45166	6.41503		0		Protein Ccdc123 (Fragment) OS=Mus musculus GN=Ccdc123 PE=4 SV=1 - [F6RCX2_MOUSE]
Q9ESD7-3	0.82	1	1	2069	235.757	5.78271	6.39922		0		Isoform 3 of Dysferlin OS=Mus musculus GN=Dysf - [DYSF_MOUSE]
Q8C2I9	4.83	2	1	393	43.8766	8.85107	6.35695		0		Putative uncharacterized protein (Fragment) OS=Mus musculus GN=Mcm5 PE=2 SV=1 - [Q8C2I9_MOUSE]
Q8BGQ4-2	2.16	1	1	603	67.8093	9.46631	6.32489		0		Isoform 2 of Protein O-mannosyl-transferase 2 OS=Mus musculus GN=Pomt2 - [POMT2_MOUSE]
D3YVS1	1.83	1	1	436	47.5438	5.51611	6.29015		0		Uncharacterized protein OS=Mus musculus GN=Smtn PE=4 SV=1 - [D3YVS1_MOUSE]
Q8CDN8-2	1.91	2	1	524	61.6593	8.92432	6.27802		0		Isoform 2 of Coiled-coil domain-containing protein 38 OS=Mus musculus GN=Ccdc38 - [CCD38_MOUSE]
E9QKX5	0.35	1	1	3993	443.733	6.45557	6.24075		0		Vacuolar protein sorting-associated protein 13B OS=Mus musculus GN=Vps13b PE=4 SV=1 - [E9QKX5_MOUSE]
Q6WJ08	7.35	1	1	245	25.4798	4.62744	6.22151		0		GA binding protein subunit beta1 (Fragment) OS=Mus musculus GN=Gabpb1 PE=2 SV=1 - [Q6WJ08_MOUSE]
B7ZNI2	2.05	2	2	1464	165.114	7.6792	6.21254		0		Ankar protein OS=Mus musculus GN=Ankar PE=2 SV=1 - [B7ZNI2_MOUSE]
Q8BUN3	1.82	1	1	603	66.4187	5.13525	6.17525		0		Putative uncharacterized protein OS=Mus musculus GN=Qrich1 PE=2 SV=1 - [Q8BUN3_MOUSE]
E9QMB3	3.88	1	1	361	41.1847	7.59131	6.16886		0		Protein Gm9125 OS=Mus musculus GN=Gm9125 PE=4 SV=1 - [E9QMB3_MOUSE]
Q3UT97	6.57	2	1	137	15.7813	6.69775	6.16343		0		Putative uncharacterized protein OS=Mus musculus GN=Kdm5a PE=2 SV=1 - [Q3UT97_MOUSE]
B2RQ18	1.08	1	1	1206	131.703	5.04639	6.13063		0		Peptidyl-prolyl cis-trans isomerase OS=Mus musculus GN=Fkbp15 PE=2 SV=1 - [B2RQ18_MOUSE]
Q8CDL1	9.87	1	1	233	25.2448	11.3999	6.12424		0		Putative uncharacterized protein OS=Mus musculus PE=2 SV=1 - [Q8CDL1_MOUSE]
Q6P6K7	3.44	1	1	378	42.7559	6.04932	6.11177		0		Protein Serpinb6c OS=Mus musculus GN=Serpinb6c PE=2 SV=1 - [Q6P6K7_MOUSE]
Q9D361-2	8.76	2	2	274	32.0318	7.78174	6.0888		0		Isoform 2 of U11/U12 small nuclear ribonucleoprotein 48 kDa protein OS=Mus musculus GN=Snrnp48 - [SNR48_MOUSE]
E9Q109	11.28	1	1	133	15.2147	7.91357	6.06524		0		60S ribosome subunit biogenesis protein NIP7 homolog OS=Mus musculus GN=Nip7 PE=4 SV=1 - [E9Q109_MOUSE]
G3UZ34	1.25	2	1	962	108.271	5.021	6.05929		0		116 kDa U5 small nuclear ribonucleoprotein component OS=Mus musculus GN=Eftud2 PE=4 SV=1 - [G3UZ34_MOUSE]
Q0VGP2	1.34	2	1	749	83.09	8.57275	6.05577		0		Sema3b protein OS=Mus musculus GN=Sema3b PE=2 SV=1 - [Q0VGP2_MOUSE]
Q7TN79	3.82	1	1	314	35.4204	7.86963	6.04072		0		A kinase anchor protein 7 isoform gamma OS=Mus musculus GN=Akap7 PE=2 SV=1 - [Q7TN79_MOUSE]
Q80VF1	3.81	1	1	394	42.8817	7.45947	6.03142		0		Llgl1 protein (Fragment) OS=Mus musculus GN=Llgl1 PE=2 SV=1 - [Q80VF1_MOUSE]
Q9CPR5	3.73	2	1	295	33.5209	10.0669	6.01641		0		39S ribosomal protein L15, mitochondrial OS=Mus musculus GN=Mrpl15 PE=1 SV=1 - [RM15_MOUSE]
F6YAA6	1.09	2	1	1473	159.748	5.0083	5.97694		0		Alpha-protein kinase 2 (Fragment) OS=Mus musculus GN=Alpk2 PE=4 SV=1 - [F6YAA6_MOUSE]
G5E8R3	1.1	1	1	1178	129.618	6.7124	5.97231		0		Protein Pcx OS=Mus musculus GN=Pcx PE=4 SV=1 - [G5E8R3_MOUSE]
Q99PT1	7.84	1	1	204	23.3928	5.19873	5.96809		0		Rho GDP-dissociation inhibitor 1 OS=Mus musculus GN=Arhgdia PE=1 SV=3 - [GDIR1_MOUSE]
E9Q5F8	1.87	2	1	802	92.0176	8.01611	5.96092		0		Uncharacterized protein OS=Mus musculus GN=Gm9049 PE=4 SV=1 - [E9Q5F8_MOUSE]
E9Q295	1.23	2	1	1059	120.877	9.42236	5.89039		0		Protein Gm973 OS=Mus musculus GN=Gm973 PE=4 SV=1 - [E9Q295_MOUSE]
Q920Q2	1.52	1	1	1249	137.255	8.54346	5.88657		0		DNA repair protein REV1 OS=Mus musculus GN=Rev1 PE=1 SV=1 - [REV1_MOUSE]
A2AGW7	3.52	1	1	455	52.4671	6.52197	5.88622		0		Novel protein similar to Oogenesin 2 (Oog2) OS=Mus musculus GN=Gm13089 PE=4 SV=1 - [A2AGW7_MOUSE]
Q9CYZ4	11.67	1	1	120	13.5212	9.36377	5.873		0		Putative uncharacterized protein OS=Mus musculus GN=D2Ertd750e PE=2 SV=1 - [Q9CYZ4_MOUSE]
E9Q7H0	11.86	1	1	118	13.1373	10.1987	5.86535		0		Protein Gm16490 OS=Mus musculus GN=Gm16490 PE=4 SV=1 - [E9Q7H0_MOUSE]
Q3UM26	2.67	1	1	524	58.3383	5.23682	5.86407		0		Putative uncharacterized protein OS=Mus musculus GN=Btn1a1 PE=2 SV=1 - [Q3UM26_MOUSE]
E9PUD5	1.19	1	1	1262	137.214	5.33838	5.832		0		Inverted formin-2 OS=Mus musculus GN=Inf2 PE=4 SV=1 - [E9PUD5_MOUSE]
E0CYT7	16.26	1	1	203	23.2761	5.98584	5.80628		0		Protein THEMIS (Fragment) OS=Mus musculus GN=Themis PE=4 SV=1 - [E0CYT7_MOUSE]
Q7M6Y3-2	2.35	1	1	597	64.607	9.01221	5.76831		0		Isoform 2 of Phosphatidylinositol-binding clathrin assembly protein OS=Mus musculus GN=Picalm - [PICA_MOUSE]
Q05BH6	1.21	1	1	1237	126.299	9.29053	5.76737		0		Tcof1 protein (Fragment) OS=Mus musculus GN=Tcof1 PE=2 SV=1 - [Q05BH6_MOUSE]
Q8CDG1	1.44	1	1	971	109.418	8.96826	5.75415		0		Piwi-like protein 2 OS=Mus musculus GN=Piwil2 PE=1 SV=2 - [PIWL2_MOUSE]
Q3U5P4	3	1	1	400	45.073	6.27783	5.74569		0		Retinoid-inducible serine carboxypeptidase OS=Mus musculus GN=Scpep1 PE=2 SV=1 - [Q3U5P4_MOUSE]
F6Q1W8	1.23	1	1	1139	123.877	8.60205	5.69971		0		Protein Cttnbp2 (Fragment) OS=Mus musculus GN=Cttnbp2 PE=4 SV=1 - [F6Q1W8_MOUSE]
Q497Q9	13.54	1	1	96	11.0327	5.31299	5.69596		0		Protein 4930479M11Rik OS=Mus musculus GN=4930479M11Rik PE=2 SV=1 - [Q497Q9_MOUSE]
Q9D0D3	2.05	1	1	585	65.1886	8.88037	5.64201		0		Poly(A) RNA polymerase, mitochondrial OS=Mus musculus GN=Mtpap PE=2 SV=1 - [PAPD1_MOUSE]
Q925G2-2	2.45	1	1	286	31.4228	9.42236	5.62626		0		Isoform 2 of Cytochrome b reductase 1 OS=Mus musculus GN=Cybrd1 - [CYBR1_MOUSE]
Q8K4E0	0.65	1	1	3251	359.993	6.39209	5.62448		0		Alstrom syndrome protein 1 homolog OS=Mus musculus GN=Alms1 PE=1 SV=2 - [ALMS1_MOUSE]
F8VQF3	0.8	1	1	2126	241.186	8.86572	5.60946		0		Polycystic kidney disease and receptor for egg jelly-related protein OS=Mus musculus GN=Pkdrej PE=4 SV=1 - [F8VQF3_MOUSE]
Q8BPB4	11.28	1	1	133	14.5063	8.74854	5.60659		0		Putative uncharacterized protein OS=Mus musculus GN=Gm15413 PE=2 SV=1 - [Q8BPB4_MOUSE]
Q14AT2	0.74	1	1	947	109.553	8.33838	5.59891		0		Testis-expressed sequence 11 protein OS=Mus musculus GN=Tex11 PE=2 SV=1 - [TEX11_MOUSE]
E9Q0X7	3.18	1	1	472	52.3514	7.12256	5.58286		0		Lysyl oxidase homolog 3 OS=Mus musculus GN=Loxl3 PE=4 SV=1 - [E9Q0X7_MOUSE]
B2RXC6	3.24	1	1	1390	155.638	8.49951	5.57761		0		DNA-directed RNA polymerase OS=Mus musculus GN=Polr3a PE=2 SV=1 - [B2RXC6_MOUSE]
Q8R4B8-4	1.33	1	1	829	95.6475	7.2251	5.57033		0		Isoform 4 of NACHT, LRR and PYD domains-containing protein 3 OS=Mus musculus GN=Nlrp3 - [NALP3_MOUSE]
E9Q510	2.2	1	1	953	91.9407	8.29443	5.51414		0		Protein Col4a5 OS=Mus musculus GN=Col4a5 PE=4 SV=1 - [E9Q510_MOUSE]
D6RG60	12.5	1	1	120	13.2479	10.4331	5.50579		0		NADH dehydrogenase [ubiquinone] flavoprotein 1, mitochondrial OS=Mus musculus GN=Ndufv1 PE=4 SV=1 - [D6RG60_MOUSE]
P40142	2.89	1	1	623	67.5876	7.50342	5.49714		0		Transketolase OS=Mus musculus GN=Tkt PE=1 SV=1 - [TKT_MOUSE]
Q6RUT8-2	3.31	1	1	332	37.9079	6.29053	5.48822		0		Isoform 2 of Coiled-coil domain-containing protein 154 OS=Mus musculus GN=Ccdc154 - [CC154_MOUSE]
P43024	16.22	1	1	111	12.3443	9.979	5.4836		0		Cytochrome c oxidase subunit 6A1, mitochondrial OS=Mus musculus GN=Cox6a1 PE=1 SV=2 - [CX6A1_MOUSE]
D3YVE3	3.22	1	1	528	59.9931	8.06006	5.48064		0		Protein Ddx43 OS=Mus musculus GN=Ddx43 PE=3 SV=1 - [D3YVE3_MOUSE]
Q8CD66	1.96	1	1	716	82.0995	7.59131	5.47686		0		DNA polymerase OS=Mus musculus GN=Pole PE=2 SV=1 - [Q8CD66_MOUSE]
B7ZWM9	4.08	1	1	294	31.4507	9.5249	5.44601		0		Phf21b protein OS=Mus musculus GN=Phf21b PE=2 SV=1 - [B7ZWM9_MOUSE]
D3Z5G7	2.65	1	1	567	62.1576	5.22412	5.41953		0		Protein Ces1b OS=Mus musculus GN=Ces1b PE=4 SV=1 - [D3Z5G7_MOUSE]
Q3TU16	2.16	1	1	694	78.2519	8.68994	5.41879		0		Putative uncharacterized protein (Fragment) OS=Mus musculus GN=Abcd2 PE=2 SV=1 - [Q3TU16_MOUSE]
Q7TSV8	5.45	1	1	275	31.5599	8.95361	5.34272		0		Ace protein (Fragment) OS=Mus musculus GN=Ace PE=2 SV=1 - [Q7TSV8_MOUSE]
Q8K0J2	5.04	1	1	397	45.3493	8.47021	5.27944		0		UDP-GlcNAc:betaGal beta-1,3-N-acetylglucosaminyltransferase 7 OS=Mus musculus GN=B3gnt7 PE=2 SV=2 - [B3GN7_MOUSE]
Q8BGJ0	6.23	1	1	337	39.2426	8.29443	5.24903		0		Palmitoyltransferase ZDHHC15 OS=Mus musculus GN=Zdhhc15 PE=1 SV=1 - [ZDH15_MOUSE]
H3BK66	11.28	1	1	133	14.8817	9.30518	5.1744		0		WD repeat-containing protein 37 (Fragment) OS=Mus musculus GN=Wdr37 PE=4 SV=1 - [H3BK66_MOUSE]
Q05DU8	1.97	1	1	762	86.7821	7.47412	5.09896		0		Ribonucleoside-diphosphate reductase (Fragment) OS=Mus musculus GN=Rrm1 PE=2 SV=1 - [Q05DU8_MOUSE]
B2KG86	2.1	1	1	524	59.9742	5.50342	5.0798		0		Zinc finger, ZZ-type with EF hand domain 1 (Fragment) OS=Mus musculus GN=Zzef1 PE=4 SV=1 - [B2KG86_MOUSE]
Q3TJW1	7.17	2	2	460	52.2568	4.83057	5.0327		0		Putative uncharacterized protein (Fragment) OS=Mus musculus GN=Acbd3 PE=2 SV=1 - [Q3TJW1_MOUSE]
Q9CUM9	4.46	1	1	314	35.8149	8.96826	5.00035		0		Putative uncharacterized protein (Fragment) OS=Mus musculus GN=Cylc1 PE=2 SV=3 - [Q9CUM9_MOUSE]
Q9R053	0.79	2	1	1765	201.253	8.26514	4.99134		0		Sodium channel protein type 11 subunit alpha OS=Mus musculus GN=Scn11a PE=1 SV=2 - [SCNBA_MOUSE]
D3Z6N3	3.86	1	1	389	44.5816	6.11279	4.98684		0		DNA replication licensing factor MCM7 OS=Mus musculus GN=Mcm7 PE=4 SV=1 - [D3Z6N3_MOUSE]
A2BE28-2	3.03	1	1	759	87.5241	4.42432	4.96364		0		Isoform 2 of Ribosomal biogenesis protein LAS1L OS=Mus musculus GN=Las1l - [LAS1L_MOUSE]
Q3V185	19.16	1	1	167	18.9578	5.09717	4.96045		0		Similar to 2-cell-stage, variable group, member 3 OS=Mus musculus GN=BC147527 PE=2 SV=1 - [Q3V185_MOUSE]
Q0VGM9-3	3.5	1	1	1170	130.08	8.14795	4.95659		0		Isoform 3 of Regulator of telomere elongation helicase 1 OS=Mus musculus GN=Rtel1 - [RTEL1_MOUSE]
Q3TKQ7	9.72	1	1	432	50.522	8.74854	4.92799		0		Putative uncharacterized protein (Fragment) OS=Mus musculus GN=Zc3h7a PE=2 SV=1 - [Q3TKQ7_MOUSE]
Q91ZR3	6.15	1	1	358	37.8019	5.85889	4.91334		0		CREB/ATF bZIP transcription factor OS=Mus musculus GN=Crebzf PE=1 SV=2 - [ZHANG_MOUSE]
Q32NY1	6.32	2	1	285	32.6555	8.06006	4.90635		0		PH-interacting protein (Fragment) OS=Mus musculus GN=Phip PE=2 SV=1 - [Q32NY1_MOUSE]
Q3TQ57	16.81	1	1	119	12.8303	8.44092	4.81437		0		MCG147251 OS=Mus musculus GN=Gm13190 PE=4 SV=1 - [Q3TQ57_MOUSE]
Q56TS3	1.04	1	1	2118	233.052	7.09326	4.80982		0		Protein related to CUT1 and ESP1 OS=Mus musculus GN=Espl1 PE=2 SV=1 - [Q56TS3_MOUSE]
Q8BGA3	2.52	1	1	515	58.7778	8.00146	4.80701		0		Leucine-rich repeat transmembrane neuronal protein 2 OS=Mus musculus GN=Lrrtm2 PE=2 SV=1 - [LRRT2_MOUSE]
P16373	2.05	2	1	634	72.4908	8.66064	4.79375		0		Zinc finger protein 59 OS=Mus musculus GN=Zfp59 PE=2 SV=2 - [ZFP59_MOUSE]
B1AVZ0	3.55	1	1	310	34.2561	6.22705	4.78709		0		Uracil phosphoribosyltransferase homolog OS=Mus musculus GN=Uprt PE=2 SV=1 - [UPP_MOUSE]
E9Q4W9	3.31	1	1	604	67.829	5.31299	4.76531		0		Protein Rapgef6 OS=Mus musculus GN=Rapgef6 PE=4 SV=1 - [E9Q4W9_MOUSE]
Q3TS89	7.29	1	1	192	22.152	5.31299	4.71723		0		Putative uncharacterized protein OS=Mus musculus GN=1190002N15Rik PE=2 SV=1 - [Q3TS89_MOUSE]
Q3U428	1.18	1	1	1188	134.85	7.1665	4.6666		0		Putative uncharacterized protein (Fragment) OS=Mus musculus GN=Cntnap1 PE=2 SV=1 - [Q3U428_MOUSE]
Q99JB2	3.68	1	1	353	38.3612	8.86572	4.63183		0		Stomatin-like protein 2 OS=Mus musculus GN=Stoml2 PE=1 SV=1 - [STML2_MOUSE]
Q8R1W8-3	2.08	1	1	721	80.5177	5.0083	4.62858		0		Isoform 3 of Interphotoreceptor matrix proteoglycan 1 OS=Mus musculus GN=Impg1 - [IMPG1_MOUSE]
Q9CR65	14.18	1	1	134	14.8806	12.0005	4.60328		0		Protein 2410066E13Rik OS=Mus musculus GN=2410066E13Rik PE=2 SV=1 - [Q9CR65_MOUSE]
Q9Z103	1.45	1	1	828	92.0051	6.06201	4.60089		0		Activity-dependent neuroprotector homeobox protein OS=Mus musculus GN=Adnp PE=2 SV=1 - [ADNP_MOUSE]
P57759	9.54	1	1	262	28.8051	6.15088	4.58203		0		Endoplasmic reticulum resident protein 29 OS=Mus musculus GN=Erp29 PE=1 SV=2 - [ERP29_MOUSE]
E0CXS3	17.58	1	1	165	17.9353	8.30908	4.56383		0		Ethylmalonyl-CoA decarboxylase (Fragment) OS=Mus musculus GN=Echdc1 PE=3 SV=1 - [E0CXS3_MOUSE]
P47750	1.7	2	1	764	86.5274	7.37158	4.56362		0		Thyrotropin receptor OS=Mus musculus GN=Tshr PE=1 SV=2 - [TSHR_MOUSE]
Q80VW5-10	1.93	1	1	571	61.5462	9.45166	4.55914		0		Isoform 10 of Whirlin OS=Mus musculus GN=Whrn - [WHRN_MOUSE]
Q62219-7	2.57	2	1	350	38.264	7.45947	4.55328		0		Isoform 7 of Transforming growth factor beta-1-induced transcript 1 protein OS=Mus musculus GN=Tgfb1i1 - [TGFI1_MOUSE]
Q8CGW4	3.07	1	1	782	83.8859	8.66064	4.49672		0		Transcription factor SOX-30 OS=Mus musculus GN=Sox30 PE=2 SV=1 - [SOX30_MOUSE]
D3YWF9	7.97	1	1	138	15.42	9.21729	4.49223		0		Probable ATP-dependent RNA helicase DDX47 (Fragment) OS=Mus musculus GN=Ddx47 PE=4 SV=1 - [D3YWF9_MOUSE]
Q8R2C9	3.64	1	1	302	34.6583	9.51025	4.45484		0		MCG1036801, isoform CRA_a OS=Mus musculus GN=Vmn1r28 PE=2 SV=1 - [Q8R2C9_MOUSE]
G3X920	1.49	1	1	673	75.3532	6.72705	4.44808		0		Armadillo repeat containing 8, isoform CRA_b OS=Mus musculus GN=Armc8 PE=4 SV=1 - [G3X920_MOUSE]
Q922Y1	4.04	1	1	297	33.552	5.26221	4.4368		0		UBX domain-containing protein 1 OS=Mus musculus GN=Ubxn1 PE=1 SV=1 - [UBXN1_MOUSE]
E9Q9X2	5.67	1	1	388	42.618	5.84619	4.42254		0		Uncharacterized protein OS=Mus musculus GN=Dst PE=4 SV=1 - [E9Q9X2_MOUSE]
Q5SPX1-2	2.11	1	1	616	68.3323	8.35303	4.40049		0		Isoform 2 of Coiled-coil domain-containing protein 157 OS=Mus musculus GN=Ccdc157 - [CC157_MOUSE]
Q3UG67	9.38	1	1	192	22.9541	8.76318	4.39188		0		Putative uncharacterized protein (Fragment) OS=Mus musculus GN=Krcc1 PE=2 SV=1 - [Q3UG67_MOUSE]
H3BKA1	12.56	1	1	199	20.7406	8.52881	4.37253		0		3-ketoacyl-CoA thiolase A, peroxisomal (Fragment) OS=Mus musculus GN=Acaa1a PE=4 SV=1 - [H3BKA1_MOUSE]
Q61625	2.09	1	1	1007	113.01	6.1001	4.36094		0		Glutamate receptor delta-2 subunit OS=Mus musculus GN=Grid2 PE=1 SV=1 - [GRID2_MOUSE]
B1AYM9	4.03	1	1	596	65.3673	8.92432	4.35566		0		Novel protein OS=Mus musculus GN=CK137956 PE=4 SV=1 - [B1AYM9_MOUSE]
Q6P5E3	1.59	2	1	1323	140.149	7.13721	4.31922		0		Sal-like 1 (Drosophila) OS=Mus musculus GN=Sall1 PE=2 SV=1 - [Q6P5E3_MOUSE]
B2RUG7	1.14	1	1	1052	114.383	9.0708	4.31652		0		Uncharacterized protein OS=Mus musculus GN=Zfr PE=2 SV=1 - [B2RUG7_MOUSE]
O35075	4.38	2	1	297	32.9492	7.6792	4.3083		0		Down syndrome critical region protein 3 homolog OS=Mus musculus GN=Dscr3 PE=2 SV=1 - [DSCR3_MOUSE]
D3YTU7	10.48	1	1	124	13.7961	5.04639	4.29768		0		Uncharacterized protein OS=Mus musculus GN=Sike1 PE=4 SV=1 - [D3YTU7_MOUSE]
Q5SS00	0.48	1	1	2493	273.578	5.22412	4.27453		0		DBF4-type zinc finger-containing protein 2 homolog OS=Mus musculus GN=Zdbf2 PE=2 SV=1 - [ZDBF2_MOUSE]
A2AWT6	1.38	1	1	727	84.9568	5.5542	4.25593		0		Nucleolar transcription factor 1 OS=Mus musculus GN=Ubtf PE=4 SV=1 - [A2AWT6_MOUSE]
H3BLF7	13.89	1	1	108	12.2773	9.56885	4.25279		0		Guanine nucleotide-binding protein G(I)/G(S)/G(T) subunit beta-1 (Fragment) OS=Mus musculus GN=Gnb1 PE=4 SV=1 - [H3BLF7_MOUSE]
Q3TK15	4.27	1	1	328	37.0028	6.96143	4.24793		0		Putative uncharacterized protein OS=Mus musculus GN=Sh3bp5l PE=2 SV=1 - [Q3TK15_MOUSE]
Q8BI66-2	2.43	1	1	453	49.2009	4.93213	4.2333		0		Isoform 2 of Zinc finger protein 526 OS=Mus musculus GN=Znf526 - [ZN526_MOUSE]
B1AT64	4.41	1	1	295	32.6655	7.69385	4.2146		0		WD repeat domain phosphoinositide-interacting protein 1 OS=Mus musculus GN=Wipi1 PE=4 SV=1 - [B1AT64_MOUSE]
P08414	2.77	1	1	469	52.5944	4.93213	4.20519		0		Calcium/calmodulin-dependent protein kinase type IV OS=Mus musculus GN=Camk4 PE=1 SV=2 - [KCC4_MOUSE]
Q8K396	4.88	2	1	205	23.8342	8.30908	4.17941		0		Meiotic nuclear division protein 1 homolog OS=Mus musculus GN=Mnd1 PE=1 SV=1 - [MND1_MOUSE]
Q80XC6	1.28	1	1	1172	133.383	7.92822	4.16868		0		UPF0614 protein C14orf102 homolog OS=Mus musculus PE=2 SV=3 - [CN102_MOUSE]
Q3UGF1-2	0.62	2	1	1282	144.738	6.40479	4.11689		0		Isoform 2 of WD repeat-containing protein 19 OS=Mus musculus GN=Wdr19 - [WDR19_MOUSE]
Q7TR05	3.22	2	1	311	34.8875	8.6167	4.11551		0		MCG141992 OS=Mus musculus GN=Olfr1216 PE=2 SV=1 - [Q7TR05_MOUSE]
F7ABL5	3.46	1	1	231	27.3662	6.07471	4.11493		0		Leucine-rich repeat and coiled-coil domain-containing protein 1 (Fragment) OS=Mus musculus GN=Lrrcc1 PE=4 SV=1 - [F7ABL5_MOUSE]
Q3TRM4-2	1.06	1	1	1323	146.043	7.84033	4.10838		0		Isoform 2 of Neuropathy target esterase OS=Mus musculus GN=Pnpla6 - [PLPL6_MOUSE]
Q3UPM3	6.56	1	1	244	26.8981	6.78564	4.0856		0		Dual-specificity mitogen-activated protein kinase kinase 2 OS=Mus musculus GN=Map2k2 PE=2 SV=1 - [Q3UPM3_MOUSE]
E9Q4U8	3.27	1	1	490	55.7706	11.3853	4.08146		0		Serine/arginine-rich-splicing factor 4 OS=Mus musculus GN=Srsf4 PE=4 SV=1 - [E9Q4U8_MOUSE]
Q810N9-2	5	1	1	200	23.4949	5.0083	4.07617		0		Isoform 2 of UPF0628 protein C10orf96 homolog OS=Mus musculus - [CJ096_MOUSE]
Q8CDV2	2.16	1	1	603	68.3056	6.88818	4.0699		0		Calcium/calmodulin-dependent 3',5'-cyclic nucleotide phosphodiesterase 1C OS=Mus musculus GN=Pde1c PE=2 SV=1 - [Q8CDV2_MOUSE]
P05202	3.26	1	1	430	47.3812	8.99756	4.06551		0		Aspartate aminotransferase, mitochondrial OS=Mus musculus GN=Got2 PE=1 SV=1 - [AATM_MOUSE]
Q6P6Q1	3	1	1	400	43.1685	4.94482	4.04922		0		Nfasc protein OS=Mus musculus GN=Nfasc PE=2 SV=1 - [Q6P6Q1_MOUSE]
Q3US09	1.52	1	1	921	105.469	6.48096	4.04519		0		Putative uncharacterized protein (Fragment) OS=Mus musculus GN=Thoc2 PE=2 SV=1 - [Q3US09_MOUSE]
Q9R1E6	1.51	1	1	862	98.8215	7.26904	4.02838		0		Ectonucleotide pyrophosphatase/phosphodiesterase family member 2 OS=Mus musculus GN=Enpp2 PE=1 SV=3 - [ENPP2_MOUSE]
Q8CGN5-3	4.03	1	1	347	37.4659	5.38916	4.02276		0		Isoform 3 of Perilipin-1 OS=Mus musculus GN=Plin1 - [PLIN1_MOUSE]
Q8K1H2	1.99	1	1	652	71.0187	4.85596	4.02223		0		Pcdhb14 protein (Fragment) OS=Mus musculus GN=Pcdhb14 PE=2 SV=1 - [Q8K1H2_MOUSE]
Q62295	4.51	2	1	355	40.1321	9.34912	4.00905		0		ORF 2 OS=Mus musculus GN=Tcte1 PE=2 SV=1 - [Q62295_MOUSE]
A2AEV7	1.91	1	1	629	67.3659	9.5542	4.00069		0		Coiled-coil domain containing 120 OS=Mus musculus GN=Ccdc120 PE=2 SV=1 - [A2AEV7_MOUSE]
Q9JL56	2.42	1	1	331	37.605	6.90283	3.99883		0		Glycerophosphodiester phosphodiesterase 1 OS=Mus musculus GN=Gde1 PE=2 SV=1 - [GDE1_MOUSE]
E9PXN7	2.83	1	1	530	60.2557	8.35303	3.98009		0		Protein Ugt1a10 OS=Mus musculus GN=Ugt1a10 PE=3 SV=1 - [E9PXN7_MOUSE]
Q3ULY4	9.33	1	1	150	15.9469	9.61279	3.97967		0		Putative uncharacterized protein (Fragment) OS=Mus musculus GN=4930519P11Rik PE=2 SV=1 - [Q3ULY4_MOUSE]
Q3KNB9	3.87	1	1	413	48.1038	9.48096	3.9716		0		Carbohydrate (N-acetylgalactosamine 4-0) sulfotransferase 9 OS=Mus musculus GN=Chst9 PE=2 SV=1 - [Q3KNB9_MOUSE]
A2AL18	3.28	1	1	457	50.3775	9.86182	3.96318		0		Rho GTPase activating protein 11A OS=Mus musculus GN=Arhgap11a PE=4 SV=1 - [A2AL18_MOUSE]
F6URI7	5.2	1	1	269	29.7708	7.37158	3.95932		0		Partitioning defective 3 homolog (Fragment) OS=Mus musculus GN=Pard3 PE=4 SV=1 - [F6URI7_MOUSE]
Q9D618-2	5.12	1	1	371	42.2362	6.69775	3.94889		0		Isoform 2 of Kelch repeat and BTB domain-containing protein 12 OS=Mus musculus GN=Kbtbd12 - [KBTBC_MOUSE]
P29758	2.96	1	1	439	48.3239	6.62451	3.94663		0		Ornithine aminotransferase, mitochondrial OS=Mus musculus GN=Oat PE=1 SV=1 - [OAT_MOUSE]
Q9JLK7-2	8.38	1	1	167	19.3414	4.83057	3.9407		0		Isoform S-CaBP1 of Calcium-binding protein 1 OS=Mus musculus GN=Cabp1 - [CABP1_MOUSE]
Q61749	2.86	1	1	524	57.5882	9.24658	3.93228		0		Translation initiation factor eIF-2B subunit delta OS=Mus musculus GN=Eif2b4 PE=2 SV=2 - [EI2BD_MOUSE]
O70343	1.88	1	1	797	90.5318	6.50732	3.92555		0		Peroxisome proliferator-activated receptor gamma coactivator 1-alpha OS=Mus musculus GN=Ppargc1a PE=1 SV=1 - [PRGC1_MOUSE]
B1AZI6	1.07	1	1	1594	182.658	8.44092	3.92498		0		THO complex subunit 2 OS=Mus musculus GN=Thoc2 PE=3 SV=1 - [THOC2_MOUSE]
Q0P5Z5	7.11	1	1	211	24.21	9.26123	3.92267		0		2410075B13Rik protein OS=Mus musculus GN=2410075B13Rik PE=2 SV=1 - [Q0P5Z5_MOUSE]
Q923A2	2.14	1	1	608	70.1929	5.99854	3.91863		0		Protein Spindly OS=Mus musculus GN=Ccdc99 PE=1 SV=2 - [SPDLY_MOUSE]
Q3TRN0	9.71	1	1	103	11.578	9.36377	3.91412		0		Putative uncharacterized protein OS=Mus musculus GN=Fads3 PE=2 SV=1 - [Q3TRN0_MOUSE]
Q8BZI0	0.91	1	1	768	86.5836	6.771	3.906		0		Actin filament-associated protein 1-like 1 OS=Mus musculus GN=Afap1l1 PE=1 SV=1 - [AF1L1_MOUSE]
F7D9C4	0.93	1	1	1284	141.084	7.51807	3.89984		0		Laminin subunit alpha-2 OS=Mus musculus GN=Lama2 PE=4 SV=1 - [F7D9C4_MOUSE]
P46414	6.6	1	1	197	22.1967	7.02002	3.8984		0		Cyclin-dependent kinase inhibitor 1B OS=Mus musculus GN=Cdkn1b PE=1 SV=1 - [CDN1B_MOUSE]
Q76I99	11.11	1	1	144	16.3574	5.05908	3.89554		0		Protein Sval3 OS=Mus musculus GN=Sval3 PE=2 SV=1 - [Q76I99_MOUSE]
Q497K6	3.17	1	1	441	50.0693	9.87646	3.89435		0		Protein 4921506M07Rik OS=Mus musculus GN=4921506M07Rik PE=2 SV=1 - [Q497K6_MOUSE]
P70699	1.89	1	1	953	106.18	5.8335	3.89385		0		Lysosomal alpha-glucosidase OS=Mus musculus GN=Gaa PE=1 SV=2 - [LYAG_MOUSE]
Q3UJK6	3.7	1	1	351	39.3808	7.02002	3.89032		0		Putative uncharacterized protein OS=Mus musculus GN=Sirt2 PE=2 SV=1 - [Q3UJK6_MOUSE]
A5YMU1	6.86	1	1	204	21.6533	4.93213	3.88576		0		Cytochrome c oxidase subunit 1 (Fragment) OS=Mus musculus GN=mt-Co1 PE=3 SV=1 - [A5YMU1_MOUSE]
Q8C6E0	3.79	1	1	343	39.5751	4.93213	3.8741		0		Coiled-coil domain-containing protein 104 OS=Mus musculus GN=Ccdc104 PE=2 SV=1 - [CC104_MOUSE]
Q3ULX3	4.98	1	1	422	47.9833	6.22705	3.86776		0		Putative uncharacterized protein OS=Mus musculus GN=Krt23 PE=2 SV=1 - [Q3ULX3_MOUSE]
Q80WX2	3.74	1	1	187	20.8779	7.2251	3.86641		0		EG624219 protein (Fragment) OS=Mus musculus GN=Gm6484 PE=2 SV=1 - [Q80WX2_MOUSE]
D3YUW6	4.18	1	1	335	38.3275	6.26514	3.86278		0		Tuftelin OS=Mus musculus GN=Tuft1 PE=4 SV=1 - [D3YUW6_MOUSE]
Q80X41-5	2.9	1	1	414	47.1983	9.11475	3.86169		0		Isoform 5 of Serine/threonine-protein kinase VRK1 OS=Mus musculus GN=Vrk1 - [VRK1_MOUSE]
Q3TLU9	3.35	1	1	388	44.9722	7.92822	3.84499		0		Putative uncharacterized protein OS=Mus musculus GN=Cenpi PE=2 SV=1 - [Q3TLU9_MOUSE]
Q8C5D8-3	2.13	1	1	563	62.3119	8.22119	3.84319		0		Isoform 3 of E3 SUMO-protein ligase PIAS2 OS=Mus musculus GN=Pias2 - [PIAS2_MOUSE]
Q6P1E7	1.68	1	1	537	61.2916	6.04932	3.83317		0		Coiled-coil domain-containing protein 111 OS=Mus musculus GN=Ccdc111 PE=2 SV=1 - [CC111_MOUSE]
Q3TG21	2.09	1	1	382	43.7879	7.82568	3.83265		0		Putative uncharacterized protein OS=Mus musculus GN=Atp6v1c1 PE=2 SV=1 - [Q3TG21_MOUSE]
Q8CAH4	4.04	1	1	198	21.923	6.69775	3.83086		0		Putative uncharacterized protein (Fragment) OS=Mus musculus GN=Usp29 PE=2 SV=1 - [Q8CAH4_MOUSE]
Q8R3P7	3.39	1	1	413	47.9231	4.84326	3.82848		0		Clusterin-associated protein 1 OS=Mus musculus GN=Cluap1 PE=1 SV=1 - [CLUA1_MOUSE]
D0VYS2	2.85	1	1	492	57.2657	5.19873	3.82105		0		Heat shock factor protein 3 OS=Mus musculus GN=Hsf3 PE=2 SV=1 - [HSF3_MOUSE]
Q8R4P5-2	3.94	1	1	279	31.9435	9.65674	3.81847		0		Isoform 2 of Transmembrane channel-like protein 1 OS=Mus musculus GN=Tmc1 - [TMC1_MOUSE]
Q9CPN8	1.55	1	1	579	63.5355	8.86572	3.81189		0		Insulin-like growth factor 2 mRNA-binding protein 3 OS=Mus musculus GN=Igf2bp3 PE=1 SV=1 - [IF2B3_MOUSE]
Q3U306	0.88	1	1	1479	162.242	6.12549	3.80336		0		Putative uncharacterized protein (Fragment) OS=Mus musculus GN=Pkd1 PE=2 SV=1 - [Q3U306_MOUSE]
E9Q1N4	10.48	1	1	105	12.5412	8.646	3.80241		0		C-type lectin domain family 1 member A OS=Mus musculus GN=Clec1a PE=4 SV=1 - [E9Q1N4_MOUSE]
A3KGI3	0.99	1	1	2119	238.037	5.71924	3.80081		0		Cancer susceptibility candidate 5 OS=Mus musculus GN=Casc5 PE=4 SV=1 - [A3KGI3_MOUSE]
Q8BY02	1.88	1	1	690	77.6903	8.96826	3.79812		0		NF-kappa-B-repressing factor OS=Mus musculus GN=Nkrf PE=2 SV=3 - [NKRF_MOUSE]
Q5NCM3	3.66	1	1	273	29.5147	7.06396	3.79517		0		Epsin 2 (Fragment) OS=Mus musculus GN=Epn2 PE=2 SV=1 - [Q5NCM3_MOUSE]
F6V2R5	2.26	1	1	576	62.6903	5.59229	3.78116		0		Tyrosine-protein kinase receptor OS=Mus musculus GN=Ltk PE=3 SV=1 - [F6V2R5_MOUSE]
Q8K1B8	1.65	1	1	665	75.5868	7.04932	3.78103		0		Fermitin family homolog 3 OS=Mus musculus GN=Fermt3 PE=1 SV=1 - [URP2_MOUSE]
O35615	2.21	1	1	995	105.917	6.88818	3.76916		0		Zinc finger protein ZFPM1 OS=Mus musculus GN=Zfpm1 PE=1 SV=1 - [FOG1_MOUSE]
Q99NA9	3.4	1	1	353	39.7951	5.16064	3.76529		0		Polycomb group RING finger protein 6 OS=Mus musculus GN=Pcgf6 PE=1 SV=1 - [PCGF6_MOUSE]
D3Z2D8	2.9	1	1	310	34.8939	8.42627	3.75443		0		Transmembrane protein 63B (Fragment) OS=Mus musculus GN=Tmem63b PE=4 SV=1 - [D3Z2D8_MOUSE]
E9Q8G9	2.02	1	1	396	46.0593	7.6792	3.73158		0		Uncharacterized protein OS=Mus musculus GN=Chst12 PE=4 SV=1 - [E9Q8G9_MOUSE]
Q3TM31	4.53	1	1	905	103.61	7.92822	3.69794		0		Putative uncharacterized protein OS=Mus musculus GN=Tlr3 PE=2 SV=1 - [Q3TM31_MOUSE]
Q3TEK4	7.94	1	1	252	27.9634	8.77783	3.60603		0		Putative uncharacterized protein OS=Mus musculus GN=2410001C21Rik PE=2 SV=1 - [Q3TEK4_MOUSE]
E9Q442	6.95	2	1	547	62.5543	4.94482	3.59772		0		Protein Ube4a OS=Mus musculus GN=Ube4a PE=4 SV=1 - [E9Q442_MOUSE]
Q01822	13.15	2	1	327	34.0431	8.93896	3.4622		0		Homeobox protein Hox-D1 OS=Mus musculus GN=Hoxd1 PE=2 SV=1 - [HXD1_MOUSE]
Q9EQ13	25	1	1	128	13.4881	9.5835	3.40663		0		Mast cell protease-9 (Fragment) OS=Mus musculus GN=Mcpt9 PE=3 SV=1 - [Q9EQ13_MOUSE]
Q8BKA2	20.8	1	1	125	13.7431	9.24658	3.25353		0		Putative uncharacterized protein OS=Mus musculus GN=Trak2 PE=2 SV=2 - [Q8BKA2_MOUSE]
Q7TQQ3	13.5	1	1	311	34.9645	8.06006	3.20455		0		Olfactory receptor Olfr1500 OS=Mus musculus GN=Olfr1500 PE=3 SV=1 - [Q7TQQ3_MOUSE]
Q9R109	20	1	1	195	22.1738	5.84619	3.20157		0		Ornithine decarboxylase antizyme 3 OS=Mus musculus GN=Oaz3 PE=1 SV=1 - [OAZ3_MOUSE]
B9EKH8	13.5	1	1	311	34.9804	8.04541	3.18822		0		Olfactory receptor 1500 OS=Mus musculus GN=Olfr1500 PE=2 SV=1 - [B9EKH8_MOUSE]
O54827	2.98	1	1	1508	168.68	6.66846	3.16935		0		Probable phospholipid-transporting ATPase VA OS=Mus musculus GN=Atp10a PE=1 SV=4 - [AT10A_MOUSE]
Q3UNJ3	2.24	1	1	580	64.5994	5.64307	3.14953		0		Putative uncharacterized protein OS=Mus musculus GN=Fkbp10 PE=2 SV=1 - [Q3UNJ3_MOUSE]
E9Q0W2	1.62	1	1	616	68.3499	8.36768	3.01401		0		Solute carrier organic anion transporter family member 1A1 OS=Mus musculus GN=Slco1a1 PE=4 SV=1 - [E9Q0W2_MOUSE]
Q3TQ39	7.26	1	1	248	28.4301	6.03662	3.00733		0		Protein kinase C alpha type OS=Mus musculus GN=Prkca PE=2 SV=1 - [Q3TQ39_MOUSE]
G3UXJ2	2.99	1	1	468	51.5707	9.37842	2.97718		0		Uncharacterized protein OS=Mus musculus GN=Mageb10-ps PE=4 SV=1 - [G3UXJ2_MOUSE]
Q9D6K2	9.79	1	1	143	15.8259	9.1001	2.97658		0		Putative uncharacterized protein OS=Mus musculus GN=Tagln3 PE=2 SV=1 - [Q9D6K2_MOUSE]
C9W8M5	12.62	1	1	206	22.4849	6.21436	2.96719		0		Testis specific expressed protein 8 OS=Mus musculus GN=1700080E11Rik PE=2 SV=1 - [C9W8M5_MOUSE]
F7D574	3.04	1	1	362	40.9819	6.91748	2.94479		0		Protein Mybpc1 (Fragment) OS=Mus musculus GN=Mybpc1 PE=4 SV=1 - [F7D574_MOUSE]
D3Z291	6.32	2	1	348	38.8018	8.29443	2.93556		0		MCG55178 OS=Mus musculus GN=Calhm1 PE=4 SV=1 - [D3Z291_MOUSE]
Q8BXI6	5.85	1	1	171	20.099	5.19873	2.8854		0		Putative uncharacterized protein OS=Mus musculus GN=Tbc1d17 PE=2 SV=1 - [Q8BXI6_MOUSE]
Q80T91-2	1.9	1	1	947	100.591	6.46826	2.88496		0		Isoform 2 of Multiple epidermal growth factor-like domains protein 11 OS=Mus musculus GN=Megf11 - [MEG11_MOUSE]
Q69ZB8-2	1.9	1	1	1155	123.245	6.94678	2.86517		0		Isoform 2 of Zinc finger CCHC domain-containing protein 2 OS=Mus musculus GN=Zcchc2 - [ZCHC2_MOUSE]
Q8BJ71-2	2.44	1	1	696	79.6245	6.17627	2.85555		0		Isoform 2 of Nuclear pore complex protein Nup93 OS=Mus musculus GN=Nup93 - [NUP93_MOUSE]
Q99NB8	2.52	2	1	596	63.4652	5.03369	2.83901		0		Ubiquilin-4 OS=Mus musculus GN=Ubqln4 PE=1 SV=1 - [UBQL4_MOUSE]
B8JKV6	8.33	2	1	180	20.5912	8.41162	2.83423		0		Novel lectin C-type domain containing protein OS=Mus musculus GN=Gm156 PE=4 SV=1 - [B8JKV6_MOUSE]
Q9D7K2	10.56	1	1	161	18.0542	5.2876	2.82974		0		CST complex subunit TEN1 OS=Mus musculus GN=Ten1 PE=1 SV=1 - [TEN1L_MOUSE]
D3YU63	6.67	1	1	390	45.2067	6.91748	2.80552		0		Ectonucleotide pyrophosphatase/phosphodiesterase family member 6 soluble form OS=Mus musculus GN=Enpp6 PE=4 SV=1 - [D3YU63_MOUSE]
E9PVG5	10.47	1	1	191	22.7514	8.55811	2.7807		0		Killer cell lectin-like receptor 4 OS=Mus musculus GN=Klra4 PE=4 SV=1 - [E9PVG5_MOUSE]
A2AB81	6.32	1	1	285	33.695	7.26904	2.77385		0		E3 ubiquitin-protein ligase TRIM17 OS=Mus musculus GN=Trim17 PE=4 SV=1 - [A2AB81_MOUSE]
D3Z7X8	8.33	2	1	132	14.391	5.09717	2.76841		0		Protein Zfp644 (Fragment) OS=Mus musculus GN=Zfp644 PE=4 SV=1 - [D3Z7X8_MOUSE]
A2APX3	10.78	1	1	102	11.1337	8.17725	2.75859		0		Cystatin C (Fragment) OS=Mus musculus GN=Cst3 PE=4 SV=1 - [A2APX3_MOUSE]
H3BK94	18.66	1	1	134	14.5652	5.46533	2.7528		0		Homeobox protein Meis3 (Fragment) OS=Mus musculus GN=Meis3 PE=4 SV=1 - [H3BK94_MOUSE]
Q9R226	3.18	1	1	346	38.7836	8.104	2.7452		0		KH domain-containing, RNA-binding, signal transduction-associated protein 3 OS=Mus musculus GN=Khdrbs3 PE=1 SV=1 - [KHDR3_MOUSE]
Q9D2U3	7.41	1	1	216	23.1631	9.92041	2.73836		0		Dehydrogenase/reductase (SDR family) member 4, isoform CRA_c OS=Mus musculus GN=Dhrs4 PE=2 SV=1 - [Q9D2U3_MOUSE]
O70619	7.6	1	1	171	19.3143	6.53662	2.73733		0		MCG129052 OS=Mus musculus GN=Tcstv1 PE=2 SV=1 - [O70619_MOUSE]
Q9D6I3	12.4	1	1	129	14.4065	8.79248	2.7277		0		Profilin-4 OS=Mus musculus GN=Pfn4 PE=2 SV=1 - [PROF4_MOUSE]
Q7TMR2	3.84	1	1	521	55.5346	5.45264	2.72051		0		Slc38a10 protein (Fragment) OS=Mus musculus GN=Slc38a10 PE=2 SV=1 - [Q7TMR2_MOUSE]
Q5SWD9-2	1.62	1	1	681	78.4323	5.57959	2.71998		0		Isoform 2 of Pre-rRNA-processing protein TSR1 homolog OS=Mus musculus GN=Tsr1 - [TSR1_MOUSE]
Q3UHE9	7.42	1	1	458	50.6255	7.51807	2.71931		0		Putative uncharacterized protein (Fragment) OS=Mus musculus GN=Reps2 PE=2 SV=1 - [Q3UHE9_MOUSE]
A2AJH2	13.91	1	1	230	26.4381	8.23584	2.70498		0		Suppressor of variegation 3-9 homolog 2 (Drosophila) OS=Mus musculus GN=Suv39h2 PE=4 SV=1 - [A2AJH2_MOUSE]
Q3UVJ3	1.95	1	1	923	104.945	5.63037	2.69938		0		Tyrosine-protein kinase receptor OS=Mus musculus GN=Igf1r PE=2 SV=1 - [Q3UVJ3_MOUSE]
G5E8R7	5.26	2	1	456	52.6818	7.09326	2.69565		0		SET and MYND domain-containing protein 1 OS=Mus musculus GN=Smyd1 PE=4 SV=1 - [G5E8R7_MOUSE]
B5UB61	20.87	1	1	115	12.7693	8.74854	2.69228		0		CP1-5 light chain variable region (Fragment) OS=Mus musculus GN=CP1-5VL PE=2 SV=1 - [B5UB61_MOUSE]
Q3UXL4	3.88	1	1	695	76.4941	5.61768	2.67228		0		Centrosomal protein kizuna OS=Mus musculus GN=Plk1s1 PE=1 SV=1 - [KIZ_MOUSE]
Q8CHY6	2.38	1	1	629	67.2922	9.89111	2.67079		0		Transcriptional repressor p66 alpha OS=Mus musculus GN=Gatad2a PE=1 SV=2 - [P66A_MOUSE]
A2A700	7.57	1	1	185	20.064	6.53662	2.65765		0		Coiled-coil domain containing 73 (Fragment) OS=Mus musculus GN=Ccdc73 PE=4 SV=1 - [A2A700_MOUSE]
A1IGU4-2	4.1	1	1	536	60.3976	7.85498	2.65022		0		Isoform 2 of Rho guanine nucleotide exchange factor 37 OS=Mus musculus GN=Arhgef37 - [ARH37_MOUSE]
Q8BX09-2	4.56	1	1	373	40.7384	4.83057	2.63935		0		Isoform 2 of Retinoblastoma-binding protein 5 OS=Mus musculus GN=Rbbp5 - [RBBP5_MOUSE]
E0CX65	12.79	1	1	172	18.8777	7.37158	2.63324		0		Tyrosine-protein phosphatase non-receptor type substrate 1 OS=Mus musculus GN=Sirpa PE=4 SV=1 - [E0CX65_MOUSE]
Q3UXB0	11.4	1	1	228	25.8856	9.75928	2.632		0		Methyl-CpG binding domain protein 3-like 2 OS=Mus musculus GN=Mbd3l2 PE=2 SV=1 - [Q3UXB0_MOUSE]
Q9DB85	2.84	1	1	457	51.0346	9.75928	2.62919		0		Ribosomal RNA-processing protein 8 OS=Mus musculus GN=Rrp8 PE=1 SV=1 - [RRP8_MOUSE]
Q99LM9	8.36	1	1	335	37.3851	7.62061	2.62547		0		Transcriptional adapter 1 OS=Mus musculus GN=Tada1 PE=2 SV=1 - [TADA1_MOUSE]
Q3URY6-2	3.7	1	1	622	70.1475	6.3667	2.62134		0		Isoform 2 of Armadillo repeat-containing protein 2 OS=Mus musculus GN=Armc2 - [ARMC2_MOUSE]
Q08091-2	5.06	1	1	257	29.1356	8.95361	2.61721		0		Isoform Beta of Calponin-1 OS=Mus musculus GN=Cnn1 - [CNN1_MOUSE]
Q8BMI0	1.26	1	1	1194	133.842	6.0874	2.61657		0		F-box only protein 38 OS=Mus musculus GN=Fbxo38 PE=1 SV=1 - [FBX38_MOUSE]
P04071	6.51	1	1	261	28.7034	5.64307	2.61288		0		Kallikrein 1-related peptidase b16 OS=Mus musculus GN=Klk1b16 PE=1 SV=2 - [K1B16_MOUSE]
Q8BXA7	3.11	1	1	1320	145.855	5.94775	2.61166		0		PH domain leucine-rich repeat-containing protein phosphatase 2 OS=Mus musculus GN=Phlpp2 PE=2 SV=3 - [PHLP2_MOUSE]
Q69Z66-2	4.14	1	1	411	46.6728	4.90674	2.60225		0		Isoform 2 of Histone H2A deubiquitinase MYSM1 OS=Mus musculus GN=Mysm1 - [MYSM1_MOUSE]
P28653	2.98	1	1	369	41.6126	7.26904	2.60076		0		Biglycan OS=Mus musculus GN=Bgn PE=2 SV=1 - [PGS1_MOUSE]
Q9D7V1	3.09	1	1	421	48.4301	8.90967	2.575		0		SH2 domain-containing protein 4A OS=Mus musculus GN=Sh2d4a PE=1 SV=1 - [SH24A_MOUSE]
Q8BVE3	2.69	1	1	483	55.8191	6.60986	2.57491		0		V-type proton ATPase subunit H OS=Mus musculus GN=Atp6v1h PE=1 SV=1 - [VATH_MOUSE]
B2KFK1	3.05	1	1	426	46.6108	5.23682	2.55084		0		Ubiquitination factor E4B, UFD2 homolog (S. cerevisiae) OS=Mus musculus GN=Ube4b PE=4 SV=1 - [B2KFK1_MOUSE]
D3YUI5	11.21	1	1	107	12.7633	5.33838	2.53541		0		Protein 4930447C04Rik (Fragment) OS=Mus musculus GN=4930447C04Rik PE=4 SV=1 - [D3YUI5_MOUSE]
E9Q7P1	0.87	1	1	1613	159.844	7.21045	2.51253		0		Protein Col22a1 OS=Mus musculus GN=Col22a1 PE=4 SV=1 - [E9Q7P1_MOUSE]
G3UWN6	46.34	2	1	41	4.55609	5.87158	2.51082		0		E3 ubiquitin-protein ligase ZNRF1 (Fragment) OS=Mus musculus GN=Znrf1 PE=4 SV=1 - [G3UWN6_MOUSE]
F6XZX4	8.13	1	1	160	18.3454	6.16357	2.45316		0		NUAK family SNF1-like kinase 1 (Fragment) OS=Mus musculus GN=Nuak1 PE=4 SV=1 - [F6XZX4_MOUSE]
Q61829	10.84	1	1	332	35.9821	8.57275	2.45169		0		Malic enzyme (Fragment) OS=Mus musculus GN=Me1 PE=2 SV=1 - [Q61829_MOUSE]
Q3UVG3	1.43	1	1	837	93.4044	6.354	2.4457		0		Protein FAM91A1 OS=Mus musculus GN=Fam91a1 PE=1 SV=1 - [F91A1_MOUSE]
E9QPB2	2.64	1	1	682	70.4501	7.2251	2.44071		0		Uncharacterized protein OS=Mus musculus GN=Sbsn PE=4 SV=1 - [E9QPB2_MOUSE]
Q3UDN6	11.73	1	1	162	18.1295	8.42627	2.42517		0		Myotubularin OS=Mus musculus GN=Mtm1 PE=2 SV=1 - [Q3UDN6_MOUSE]
Q3UUT6	13.45	1	1	119	12.8404	8.23584	2.41546		0		Putative uncharacterized protein OS=Mus musculus GN=D430041D05Rik PE=4 SV=1 - [Q3UUT6_MOUSE]
Q543V3	1.06	1	1	1231	130.503	8.77783	2.41188		0		Insulin receptor substrate 1 OS=Mus musculus GN=Irs1 PE=2 SV=1 - [Q543V3_MOUSE]
Q91Z57	3.2	1	1	375	40.5239	7.10791	2.40545		0		Gsr protein (Fragment) OS=Mus musculus GN=Gsr PE=2 SV=1 - [Q91Z57_MOUSE]
E9Q3S1	1.6	1	1	810	89.3827	4.98291	2.38908		0		Low-density lipoprotein receptor OS=Mus musculus GN=Ldlr PE=4 SV=1 - [E9Q3S1_MOUSE]
Q8BNF3	4.38	1	1	320	34.5011	6.3667	2.38568		0		Tripeptidyl peptidase I, isoform CRA_a OS=Mus musculus GN=Tpp1 PE=2 SV=1 - [Q8BNF3_MOUSE]
Q8K1E6	4.2	1	1	286	33.0406	8.06006	2.38363		0		Alpha-ketoglutarate-dependent dioxygenase alkB homolog 3 OS=Mus musculus GN=Alkbh3 PE=1 SV=1 - [ALKB3_MOUSE]
Q8JZZ5	4.78	1	1	272	31.5959	6.3667	2.38016		0		Phosphatidylinositol transfer protein beta isoform OS=Mus musculus GN=Pitpnb PE=2 SV=1 - [Q8JZZ5_MOUSE]
Q9CYN9	4	1	1	350	39.0674	5.5415	2.36638		0		Renin receptor OS=Mus musculus GN=Atp6ap2 PE=2 SV=2 - [RENR_MOUSE]
H3BJF3	19.18	1	1	73	8.62756	8.1626	2.36378		0		tRNA (cytosine(34)-C(5))-methyltransferase (Fragment) OS=Mus musculus GN=Nsun2 PE=4 SV=1 - [H3BJF3_MOUSE]
Q9D699	4.69	1	1	256	28.3676	8.76318	2.36103		0		Putative uncharacterized protein OS=Mus musculus GN=Gas2 PE=2 SV=1 - [Q9D699_MOUSE]
Q6NZC6	3.11	1	1	579	65.2389	9.5249	2.32617		0		Zinc finger, imprinted 1 OS=Mus musculus GN=Zim1 PE=2 SV=1 - [Q6NZC6_MOUSE]
E9Q0W9	2.13	1	1	609	69.4207	6.82959	2.32195		0		von Willebrand factor A domain-containing protein 3A OS=Mus musculus GN=Vwa3a PE=4 SV=1 - [E9Q0W9_MOUSE]
Q5EBP3	1.73	1	1	926	96.6669	7.38623	2.31863		0		Armadillo repeat-containing protein 5 OS=Mus musculus GN=Armc5 PE=2 SV=1 - [ARMC5_MOUSE]
Q8VC57	7.26	1	1	234	26.147	5.94775	2.31815		0		BTB/POZ domain-containing protein KCTD5 OS=Mus musculus GN=Kctd5 PE=2 SV=1 - [KCTD5_MOUSE]
Q9R0Q1	1.93	1	1	673	75.9738	8.83643	2.31577		0		Synaptotagmin-like protein 4 OS=Mus musculus GN=Sytl4 PE=1 SV=1 - [SYTL4_MOUSE]
Q9QZ05-6	1.88	1	1	532	59.9537	7.15186	2.31309		0		Isoform 6 of Eukaryotic translation initiation factor 2-alpha kinase 4 OS=Mus musculus GN=Eif2ak4 - [E2AK4_MOUSE]
Q9Z2D7	1.81	1	1	554	62.5392	9.14404	2.30841		0		Methyl-CpG-binding domain protein 4 OS=Mus musculus GN=Mbd4 PE=1 SV=1 - [MBD4_MOUSE]
F7B227	8.47	1	1	177	19.3067	5.66846	2.30507		0		Delta(3,5)-Delta(2,4)-dienoyl-CoA isomerase, mitochondrial (Fragment) OS=Mus musculus GN=Ech1 PE=4 SV=1 - [F7B227_MOUSE]
O35627-2	3.5	1	1	286	32.5224	8.52881	2.30223		0		Isoform CAR2 of Nuclear receptor subfamily 1 group I member 3 OS=Mus musculus GN=Nr1i3 - [NR1I3_MOUSE]
A1L351	2.58	1	1	466	52.0675	9.37842	2.29735		0		Rgs9 protein OS=Mus musculus GN=Rgs9 PE=2 SV=1 - [A1L351_MOUSE]
B1AVM1	10.92	1	1	119	13.1246	5.38916	2.29251		0		Novel palmitoyl protein thioesterase protein OS=Mus musculus GN=Gm12887 PE=4 SV=1 - [B1AVM1_MOUSE]
Q9ET80	2.12	1	1	660	71.8605	9.21729	2.29032		0		Junctophilin-1 OS=Mus musculus GN=Jph1 PE=1 SV=1 - [JPH1_MOUSE]
Q8BWN7	1.97	1	1	456	52.1133	8.1333	2.28985		0		Putative uncharacterized protein OS=Mus musculus GN=Cyp2c44 PE=2 SV=1 - [Q8BWN7_MOUSE]
G4WMY1	7.28	1	1	206	23.6333	7.13721	2.28777		0		Clr-C OS=Mus musculus PE=2 SV=1 - [G4WMY1_MOUSE]
Q9D1I2	7.1	1	1	183	20.9228	8.03076	2.26953		0		Bcl10-interacting CARD protein OS=Mus musculus PE=2 SV=1 - [BINCA_MOUSE]
B1ARJ9	5.9	1	1	288	32.1134	6.84424	2.26718		0		B-cell antigen receptor complex-associated protein beta chain OS=Mus musculus GN=Cd79b PE=4 SV=1 - [B1ARJ9_MOUSE]
D3Z5E9	17.14	1	1	105	11.6478	8.07471	2.25966		0		Solute carrier family 15 member 4 (Fragment) OS=Mus musculus GN=Slc15a4 PE=3 SV=1 - [D3Z5E9_MOUSE]
B0LAC8	10	1	1	140	16.1883	6.78564	2.2596		0		ATPase H+ transporting lysosomal V1 subunit B2 (Fragment) OS=Mus musculus GN=Atp6v1b2 PE=2 SV=1 - [B0LAC8_MOUSE]
Q8C4W1	2.15	1	1	558	64.0803	8.60205	2.25815		0		Putative uncharacterized protein OS=Mus musculus GN=A930017M01Rik PE=2 SV=1 - [Q8C4W1_MOUSE]
Q8R5F1	4.79	1	1	188	21.545	4.76709	2.25144		0		Afg3l2 protein (Fragment) OS=Mus musculus GN=Afg3l2 PE=2 SV=1 - [Q8R5F1_MOUSE]
F7CWA0	12.26	1	1	106	12.244	4.94482	2.2507		0		GPN-loop GTPase 3 (Fragment) OS=Mus musculus GN=Gpn3 PE=4 SV=1 - [F7CWA0_MOUSE]
Q9R062	3	1	1	333	37.3783	5.2876	2.24974		0		Glycogenin-1 OS=Mus musculus GN=Gyg1 PE=2 SV=3 - [GLYG_MOUSE]
A2CG24	1.78	1	1	393	44.1259	8.60205	2.24836		0		Protein BC051142 OS=Mus musculus GN=BC051142 PE=4 SV=1 - [A2CG24_MOUSE]
Q3UPR7	3.14	1	1	509	54.8882	5.42725	2.24191		0		Transmembrane protein 102 OS=Mus musculus GN=Tmem102 PE=1 SV=2 - [TM102_MOUSE]
Q3V047	27.14	1	1	70	7.52286	7.86963	2.23588		0		Putative uncharacterized protein OS=Mus musculus GN=Gm10640 PE=4 SV=1 - [Q3V047_MOUSE]
P35428	4.26	1	1	282	29.7301	9.61279	2.2292		0		Transcription factor HES-1 OS=Mus musculus GN=Hes1 PE=1 SV=1 - [HES1_MOUSE]
A6X926	4.31	1	1	255	29.6661	6.66846	2.22272		0		Coiled-coil domain containing 50 (Fragment) OS=Mus musculus GN=Ccdc50 PE=4 SV=1 - [A6X926_MOUSE]
Q8K443	8.86	1	1	158	18.7165	9.02686	2.2224		0		Regulator of G-protein signaling 13 OS=Mus musculus GN=Rgs13 PE=1 SV=1 - [RGS13_MOUSE]
D3YZU3	4.95	1	1	404	45.1756	9.14404	2.22192		0		Protein Tmprss11g OS=Mus musculus GN=Tmprss11g PE=3 SV=1 - [D3YZU3_MOUSE]
A2AH22-7	1.78	1	1	1180	129.793	6.81494	2.22161		0		Isoform 7 of Activating molecule in BECN1-regulated autophagy protein 1 OS=Mus musculus GN=Ambra1 - [AMRA1_MOUSE]
B2KF34	3.94	1	1	203	23.6921	8.26514	2.21883		0		Mitogen activated protein kinase 14 (Fragment) OS=Mus musculus GN=Mapk14 PE=4 SV=1 - [B2KF34_MOUSE]
P97346-2	2.3	1	1	391	43.2568	5.8208	2.21176		0		Isoform 2 of Nucleoredoxin OS=Mus musculus GN=Nxn - [NXN_MOUSE]
B1AYY3	1.73	1	1	753	85.0966	6.43018	2.21124		0		Myosin IIIA (Fragment) OS=Mus musculus GN=Myo3a PE=4 SV=1 - [B1AYY3_MOUSE]
Q05BQ1	1.44	1	1	1179	127.25	6.87354	2.21109		0		Protein turtle homolog A OS=Mus musculus GN=Igsf9 PE=1 SV=2 - [TUTLA_MOUSE]
Q80TP3	0.54	1	1	2792	308.159	5.84619	2.20946		0		E3 ubiquitin-protein ligase UBR5 OS=Mus musculus GN=Ubr5 PE=1 SV=2 - [UBR5_MOUSE]
O55178	8.59	1	1	128	14.7534	6.3667	2.2071		0		A1-c protein OS=Mus musculus GN=Bcl2a1c PE=4 SV=1 - [O55178_MOUSE]
Q9EPK6	2.37	1	1	465	52.3971	5.2749	2.20038		0		Nucleotide exchange factor SIL1 OS=Mus musculus GN=Sil1 PE=1 SV=2 - [SIL1_MOUSE]
Q9ER42	5.12	1	1	254	27.2653	9.53955	2.19443		0		Homeobox protein BarH-like 1 OS=Mus musculus GN=Barx1 PE=2 SV=1 - [BARX1_MOUSE]
E5FDD2	14.61	1	1	89	10.9113	5.22412	2.19186		0		MHC class II antigen beta chain (Fragment) OS=Mus musculus domesticus GN=H2-Eb1 PE=4 SV=1 - [E5FDD2_MOUSE]
Q3UY95	4.17	1	1	288	31.7587	7.76709	2.19107		0		Putative uncharacterized protein OS=Mus musculus GN=Creg2 PE=2 SV=1 - [Q3UY95_MOUSE]
G3UY02	1.85	1	1	596	66.1365	9.39307	2.18657		0		Protein Fam71e2 OS=Mus musculus GN=Fam71e2 PE=4 SV=1 - [G3UY02_MOUSE]
B8JJ65	7.41	1	1	108	13.0929	10.2573	2.1793		0		Novel protein (2310061I04Rik) (Fragment) OS=Mus musculus GN=2310061I04Rik PE=4 SV=1 - [B8JJ65_MOUSE]
Q66JY4	2.67	1	1	525	58.3907	8.67529	2.17493		0		Cdc7 protein OS=Mus musculus GN=Cdc7 PE=2 SV=1 - [Q66JY4_MOUSE]
F6Y234	8.23	1	1	158	17.2374	12.2202	2.17493		0		SWI/SNF-related matrix-associated actin-dependent regulator of chromatin subfamily B member 1 OS=Mus musculus GN=Smarcb1 PE=4 SV=1 - [F6Y234_MOUSE]
P37242	2.6	2	1	461	52.5954	7.28369	2.17418		0		Thyroid hormone receptor beta OS=Mus musculus GN=Thrb PE=1 SV=1 - [THB_MOUSE]
D3Z1V1	35.48	1	1	31	3.8068	4.55127	2.17361		0		Myosin regulatory light chain 2, ventricular/cardiac muscle isoform (Fragment) OS=Mus musculus GN=Myl2 PE=4 SV=1 - [D3Z1V1_MOUSE]
Q8BQY0	3.4	1	1	265	28.2278	4.90674	2.17116		0		Putative uncharacterized protein (Fragment) OS=Mus musculus GN=Rnf214 PE=2 SV=2 - [Q8BQY0_MOUSE]
F7D0H8	4.15	1	1	241	25.6658	5.22412	2.17035		0		Multiple PDZ domain protein (Fragment) OS=Mus musculus GN=Mpdz PE=4 SV=1 - [F7D0H8_MOUSE]
D3Z7U7	8.57	1	1	105	11.7932	5.45264	2.16756		0		EH domain-containing protein 2 (Fragment) OS=Mus musculus GN=Ehd2 PE=4 SV=1 - [D3Z7U7_MOUSE]
F6PXD2	14.13	1	1	92	11.1661	10.3306	2.16755		0		Protein Speer2 (Fragment) OS=Mus musculus GN=Speer2 PE=4 SV=1 - [F6PXD2_MOUSE]
Q8R1U9	2.64	1	1	606	66.5545	4.88135	2.16438		0		Plec1 protein (Fragment) OS=Mus musculus GN=Parp10 PE=2 SV=1 - [Q8R1U9_MOUSE]
A2BH46	6.45	1	1	186	21.5564	9.94971	2.16167		0		N-acetyltransferase 10 (Fragment) OS=Mus musculus GN=Nat10 PE=4 SV=1 - [A2BH46_MOUSE]
Q3TPD4	1.07	1	1	1031	114.216	7.06396	2.15894		0		Putative uncharacterized protein OS=Mus musculus GN=Slc12a4 PE=2 SV=1 - [Q3TPD4_MOUSE]
Q3UDW9	21.05	1	1	209	22.366	8.07471	2.15744		0		Putative uncharacterized protein (Fragment) OS=Mus musculus GN=Gm10417 PE=2 SV=1 - [Q3UDW9_MOUSE]
Q67DU8	8.17	1	1	208	24.2065	6.65381	2.15563		0		Antigen presenting cell lectin-like receptor A1 OS=Mus musculus GN=Clec4b2 PE=2 SV=1 - [Q67DU8_MOUSE]
Q9EQE2	4.95	1	1	323	35.8654	5.66846	2.1543		0		Protein phosphatase 1A OS=Mus musculus GN=Ppm1a PE=2 SV=1 - [Q9EQE2_MOUSE]
Q01705-4	0.52	1	1	2516	269	5.07178	2.15201		0		Isoform 4 of Neurogenic locus notch homolog protein 1 OS=Mus musculus GN=Notch1 - [NOTC1_MOUSE]
Q9Z1K6	2.85	1	1	492	57.6591	5.69385	2.15167		0		E3 ubiquitin-protein ligase ARIH2 OS=Mus musculus GN=Arih2 PE=2 SV=1 - [ARI2_MOUSE]
A8R0T6	8.73	1	1	126	13.8211	8.04541	2.14942		0		Exocrine gland-secreting peptide 2 OS=Mus musculus GN=Esp2 PE=4 SV=1 - [A8R0T6_MOUSE]
Q8CBE0	9.73	1	1	113	12.2031	9.20264	2.14927		0		Putative uncharacterized protein OS=Mus musculus GN=4933431E20Rik PE=4 SV=1 - [Q8CBE0_MOUSE]
A2AC83	1.6	1	1	562	61.5568	4.79248	2.14838		0		Membrane-bound transcription factor peptidase, site 2 (Fragment) OS=Mus musculus GN=Mbtps2 PE=4 SV=2 - [A2AC83_MOUSE]
O35954	1.53	1	1	1243	134.855	6.06201	2.14705		0		Membrane-associated phosphatidylinositol transfer protein 1 OS=Mus musculus GN=Pitpnm1 PE=1 SV=1 - [PITM1_MOUSE]
Q8BQT2-2	3.41	1	1	264	29.8138	6.50732	2.14283		0		Isoform 2 of Protein FAM69C OS=Mus musculus GN=Fam69c - [FA69C_MOUSE]
Q80WM7-2	5.79	1	1	259	27.8962	8.44092	2.1417		0		Isoform 2 of Serine protease 33 OS=Mus musculus GN=Prss33 - [PRS33_MOUSE]
F7DAB1	18.63	1	1	102	10.9476	9.70068	2.13819		0		Eukaryotic translation initiation factor 4 gamma 2 (Fragment) OS=Mus musculus GN=Eif4g2 PE=4 SV=1 - [F7DAB1_MOUSE]
Q8CBH9	11.73	2	1	162	18.3333	10.5356	2.13696		0		Putative uncharacterized protein (Fragment) OS=Mus musculus GN=Csnk1e PE=2 SV=1 - [Q8CBH9_MOUSE]
D3YW03	2.65	1	1	378	41.688	7.84033	2.1352		0		Steroid hormone receptor ERR2 OS=Mus musculus GN=Esrrb PE=3 SV=2 - [D3YW03_MOUSE]
Q9CSV6	6.7	1	1	209	21.5669	10.0815	2.13076		0		Vesicle transport protein SFT2C OS=Mus musculus GN=Sft2d3 PE=2 SV=2 - [SFT2C_MOUSE]
Q3U3W7	1.9	1	1	790	89.207	6.90283	2.12766		0		Putative uncharacterized protein (Fragment) OS=Mus musculus GN=Plxna1 PE=2 SV=1 - [Q3U3W7_MOUSE]
Q8CEP4	10.91	1	1	110	11.529	11.7515	2.12756		0		Putative uncharacterized protein (Fragment) OS=Mus musculus GN=ENSMUSG00000054651 PE=2 SV=1 - [Q8CEP4_MOUSE]
Q07417	5.34	1	1	412	44.8611	8.47021	2.12738		0		Short-chain specific acyl-CoA dehydrogenase, mitochondrial OS=Mus musculus GN=Acads PE=2 SV=2 - [ACADS_MOUSE]
A1L0U5	3.27	1	1	336	38.2344	9.53955	2.12551		0		Olfr574 protein OS=Mus musculus GN=Olfr574 PE=2 SV=2 - [A1L0U5_MOUSE]
Q9D9H8	5.48	1	1	365	41.6627	7.86963	2.12532		0		UPF0565 protein C2orf69 homolog OS=Mus musculus PE=2 SV=3 - [CB069_MOUSE]
Q9D454	1.75	1	1	513	55.2146	7.21045	2.1207		0		Uncharacterized protein CXorf49 homolog OS=Mus musculus PE=2 SV=1 - [CX049_MOUSE]
P07934	1.8	1	1	388	44.9309	6.55127	2.12059		0		Phosphorylase b kinase gamma catalytic chain, skeletal muscle isoform OS=Mus musculus GN=Phkg1 PE=2 SV=3 - [PHKG1_MOUSE]
Q9DCJ9	4.06	1	1	320	35.1083	8.03076	2.11981		0		N-acetylneuraminate lyase OS=Mus musculus GN=Npl PE=2 SV=1 - [NPL_MOUSE]
Q9CZ57	2.1	1	1	381	42.8259	8.25049	2.11963		0		Putative methyltransferase NSUN4 OS=Mus musculus GN=Nsun4 PE=2 SV=1 - [NSUN4_MOUSE]
D6RCY5	11.43	1	1	140	15.3788	7.95752	2.11942		0		Interleukin-17 receptor B OS=Mus musculus GN=Il17rb PE=4 SV=1 - [D6RCY5_MOUSE]
Q8CCF0-5	7.03	1	1	185	20.6312	4.24658	2.11728		0		Isoform 5 of U4/U6 small nuclear ribonucleoprotein Prp31 OS=Mus musculus GN=Prpf31 - [PRP31_MOUSE]
A2A762	8.59	1	1	163	17.9429	4.66553	2.11666		0		Nuclear transcription factor Y subunit gamma (Fragment) OS=Mus musculus GN=Nfyc PE=4 SV=1 - [A2A762_MOUSE]
Q3UHX0-2	4.01	1	1	299	34.2158	5.2876	2.11397		0		Isoform 2 of Nucleolar protein 8 OS=Mus musculus GN=Nol8 - [NOL8_MOUSE]
Q8CCI1	7.98	1	1	188	19.632	12.0005	2.11254		0		Protein Gm17641 OS=Mus musculus GN=Gm17641 PE=2 SV=1 - [Q8CCI1_MOUSE]
Q9CS36	25.45	1	1	55	6.29606	4.55127	2.1122		0		Putative uncharacterized protein (Fragment) OS=Mus musculus GN=Fanca PE=2 SV=1 - [Q9CS36_MOUSE]
P59017	2.53	1	1	434	46.6905	4.58936	2.11208		0		Bcl-2-like protein 13 OS=Mus musculus GN=Bcl2l13 PE=1 SV=2 - [B2L13_MOUSE]
Q0VDS5	2.51	1	1	479	52.1297	6.3667	2.10962		0		Psapl1 protein (Fragment) OS=Mus musculus GN=Psapl1 PE=2 SV=2 - [Q0VDS5_MOUSE]
F8VQM1	2.4	1	1	542	59.8709	8.646	2.10782		0		G-protein-coupled receptor 161 OS=Mus musculus GN=Gpr161 PE=3 SV=1 - [F8VQM1_MOUSE]
E9Q3Q3	2.21	1	1	680	76.5618	9.49561	2.10606		0		Protein Gm17266 OS=Mus musculus GN=Gm17266 PE=4 SV=1 - [E9Q3Q3_MOUSE]
Q9D061-2	13.87	1	1	137	14.8803	4.81787	2.10594		0		Isoform 2 of Acyl-CoA-binding domain-containing protein 6 OS=Mus musculus GN=Acbd6 - [ACBD6_MOUSE]
Q64331	0.95	1	1	1265	146.317	8.85107	2.10586		0		Unconventional myosin-VI OS=Mus musculus GN=Myo6 PE=1 SV=1 - [MYO6_MOUSE]
Q3UKP1	4.76	1	1	294	32.4228	9.26123	2.10536		0		NAD-dependent deacetylase sirtuin-6 OS=Mus musculus GN=Sirt6 PE=2 SV=1 - [Q3UKP1_MOUSE]
Q8K3W3	2.15	1	1	698	75.7242	6.44287	2.10247		0		Protein CASC3 OS=Mus musculus GN=Casc3 PE=1 SV=3 - [CASC3_MOUSE]
C0J8I2	5.19	1	1	289	31.0965	10.3452	2.10051		0		Testis-specific serine/proline-rich protein OS=Mus musculus GN=St6galnac2 PE=2 SV=1 - [C0J8I2_MOUSE]
Q80SU6	2.16	1	1	601	63.8981	7.73779	2.09916		0		Sodium-dependent phosphate transport protein 2C OS=Mus musculus GN=Slc34a3 PE=1 SV=2 - [NPT2C_MOUSE]
Q8BPN2	5.42	1	1	277	28.8672	11.5171	2.0991		0		Putative uncharacterized protein (Fragment) OS=Mus musculus GN=Gm9950 PE=2 SV=1 - [Q8BPN2_MOUSE]
O88494	7.5	1	1	200	21.7862	6.01123	2.0984		0		Type VI collagen alpha 3 subunit N7 domain (Fragment) OS=Mus musculus GN=Col6a3 PE=2 SV=1 - [O88494_MOUSE]
F8WIB1	6.52	1	1	138	15.6401	5.60498	2.09483		0		ADP-ribosylation factor-like protein 1 (Fragment) OS=Mus musculus GN=Arl1 PE=3 SV=1 - [F8WIB1_MOUSE]
G1C1N8	27.12	1	1	59	6.91041	6.90283	2.09333		0		cAMP dependent regulatory type I beta subunit transcript 1 (Fragment) OS=Mus musculus GN=Prkar1b PE=4 SV=1 - [G1C1N8_MOUSE]
Q149M0	6.55	1	1	275	31.1661	5.17334	2.09168		0		C-type lectin domain family 12 member B OS=Mus musculus GN=Clec12b PE=2 SV=1 - [CL12B_MOUSE]
Q8K531	6.49	1	1	185	20.8172	9.34912	2.09101		0		Olfactory receptor GA_x5J8B7TRNDS-1-558 (Fragment) OS=Mus musculus GN=Olfr1118 PE=4 SV=1 - [Q8K531_MOUSE]
Q62066	7.5	1	1	280	29.3987	8.76318	2.08964		0		Paired mesoderm homeobox protein 2A OS=Mus musculus GN=Phox2a PE=2 SV=1 - [PHX2A_MOUSE]
Q3TPQ8	5.85	1	1	188	20.9876	9.34912	2.08853		0		Putative uncharacterized protein OS=Mus musculus GN=Sugp1 PE=2 SV=1 - [Q3TPQ8_MOUSE]
Q05BC6	4.46	1	1	224	24.3856	5.04639	2.08778		0		Sucla2 protein OS=Mus musculus GN=Sucla2 PE=2 SV=1 - [Q05BC6_MOUSE]
Q8K0I5	2.5	1	1	520	57.5164	5.98584	2.08536		0		3-hydroxy-3-methylglutaryl-Coenzyme A synthase 1 OS=Mus musculus GN=Hmgcs1 PE=2 SV=1 - [Q8K0I5_MOUSE]
E9Q441	4.1	1	1	317	34.3862	9.5835	2.08482		0		Autoimmune regulator OS=Mus musculus GN=Aire PE=4 SV=1 - [E9Q441_MOUSE]
D3Z550	27.78	1	1	54	6.04593	5.87158	2.08355		0		Epsin-1 (Fragment) OS=Mus musculus GN=Epn1 PE=4 SV=1 - [D3Z550_MOUSE]
Q8BI06-3	1.06	1	1	1136	127.249	7.12256	2.08276		0		Isoform 3 of Protein KIAA1199 homolog OS=Mus musculus - [K1199_MOUSE]
Q8BU62	5.58	1	1	215	24.7519	9.48096	2.08204		0		Putative uncharacterized protein (Fragment) OS=Mus musculus GN=Atp10d PE=2 SV=1 - [Q8BU62_MOUSE]
G3UYY5	11.88	1	1	101	11.458	9.67139	2.07984		0		Tyrosine-protein phosphatase non-receptor type 6 (Fragment) OS=Mus musculus GN=Ptpn6 PE=4 SV=1 - [G3UYY5_MOUSE]
Q3U8R9	4.84	1	1	289	32.1587	5.0083	2.07923		0		Putative uncharacterized protein OS=Mus musculus GN=Txnl1 PE=2 SV=1 - [Q3U8R9_MOUSE]
A2A7T0	5.84	1	1	257	27.8262	10.6089	2.07863		0		Novel protein (C77080) containing Formin Homology Region 1 domains (Fragment) OS=Mus musculus GN=C77080 PE=4 SV=1 - [A2A7T0_MOUSE]
Q6ZQ83	0.52	1	1	1746	192.825	6.81494	2.07685		0		MKIAA0620 protein (Fragment) OS=Mus musculus GN=Plxnd1 PE=2 SV=1 - [Q6ZQ83_MOUSE]
E9Q6J0	8.06	1	1	211	23.578	8.66064	2.074		0		Platelet-activating factor acetylhydrolase (Fragment) OS=Mus musculus GN=Pla2g7 PE=4 SV=1 - [E9Q6J0_MOUSE]
Q8BPE7	6.61	1	1	257	28.4154	5.36377	2.07216		0		Putative uncharacterized protein (Fragment) OS=Mus musculus GN=Crk PE=2 SV=1 - [Q8BPE7_MOUSE]
Q8VDC6	37.14	1	1	35	4.10402	5.8335	2.07059		0		Cyclin B3 (Fragment) OS=Mus musculus GN=Ccnb3 PE=2 SV=1 - [Q8VDC6_MOUSE]
